# Supplementary material for: Crystal structure of (2E,4E)-5-[bis­(2-hy­droxy­eth­yl)amino]-1-(4-chloro­phen­yl)-5-phenyl­penta-2,4-dien-1-one
Source: Acta Crystallogr E Crystallogr Commun. 2015 Oct 24;71(Pt 11):o870–1. doi: 10.1107/S2056989015019568 (PMC4645000; doi:10.1107/S2056989015019568)
Supplement: Supplementary file 1 [file e-71-0o870-sup1.cif]

##############################################################################
#                                                                            #
# This CIF contains the data in a paper accepted for publication in          #
# Acta Crystallographica Section E. It conforms to the requirements of       #
# Notes for Authors for Acta Crystallographica Section E, and has been       #
# peer reviewed under the auspices of the IUCr Commission on Journals.       #
#                                                                            #
# Full details of the Crystallographic Information File format               #
# are given in the paper "The Crystallographic Information File (CIF):       #
# a New Standard Archive File for Crystallography" by S. R. Hall, F. H.      #
# Allen and I. D. Brown [Acta Cryst. (1991), A47, 655-685].                  #
#                                                                            #
# The current version of the core CIF dictionary is obtainable from          #
# ftp://ftp.iucr.org/pub/cif_core.dic.                                       #
#                                                                            #
# Software is freely available for graphical display of the structure(s)     #
# in this CIF. For information consult the CIF software page                 #
# http://www.iucr.org/resources/cif/software.                                #
#                                                                            #
# This file may be used for bona fide research purposes within the           #
# scientific community so long as proper attribution is given to the journal # 
# article from which it was obtained.                                        #
#                                                                            #
##############################################################################
data_global
_audit_creation_method     SHELXL-97
_journal_date_recd_electronic     2015-10-09
_journal_date_accepted     2015-10-15
_journal_name_full     'Acta Crystallographica, Section E'
_journal_year     2015
_journal_volume     71
_journal_issue     11
_journal_page_first     o870
_journal_page_last     o871
_journal_paper_category     HO
_journal_paper_doi     10.1107/S2056989015019568
_journal_coeditor_code     XU5877
_publ_contact_author_name     'Naumov, Sergey V.'
_publ_contact_author_address
;
Department Chemical and Chemical Technology, Togliatti State University
445667 Togliatti,
Russian Federation
;
_publ_contact_author_email     labofhc@gmail.com
_publ_contact_author_phone      78482539342
_publ_section_title
;\
Crystal structure of
(2<i>E</i>,4<i>E</i>)-5-[bis(2-hydroxyethyl)amino]-1-(4-chlorophenyl)-5-\
phenylpenta-2,4-dien-1-one
;
loop_
    _publ_author_name
    _publ_author_footnote
    _publ_author_address
    'Golovanov, Alexander A.' .
;
Department of Chemistry,
Chemical Processes and Techologies,
Togliatti State University
445667 Togliatti,
Russian Federation
;
    'Vologzhanina, Anna V.' .
;\
Nesmeyanov Institute of Organoelement Compounds of the Russian Academy of \
 Sciences
119991 Moscow,
Russian Federation
;
    'Odin, Ivan S.' .
;
Department of Chemistry,
Chemical Processes and Techologies,
Togliatti State University
445667 Togliatti,
Russian Federation
;
    'Tret'yakova, Tat'yana P.' .
;
The Laboratory of Functional Heterocyclic Compounds,
Togliatti State University
445667 Togliatti,
Russian Federation
;
    'Naumov, Sergey V.' .
;
The Laboratory of Functional Heterocyclic Compounds,
Togliatti State University
445667 Togliatti,
Russian Federation
;
_publ_section_synopsis
;
In the title compound, the mean plane of the pentadiene unit is twisted with
respect to the phenyl and chlorobenzene rings by 71.34(13) and 46.40(13)\%,
respectively.
;
_exptl_special_details
;
^1^H NMR (400 MHz, CDCl~3~): 2.65 (s, 2H), 2.40--3.55 (m, 5H), 3.70--3.85 (m,
5H), 6.51--6.55 (m, 1H), 7.12 (dd, 1H, J = 13.9 Hz, J = 12.14 Hz), 7.18--7.29
(m, 3H), 7.35--7.44 (m, 1H), 7.49 (d, 2H, J = 8.2 Hz), 7.65 (d, 2H, J = 8.2).
;
data_I
_chemical_name_systematic
;\
(2<i>E</i>,4<i>E</i>)-5-[Bis(2-hydroxyethyl)amino]-1-(4-chlorophenyl)-\
5-phenylpenta-2,4-dien-1-one
;
_chemical_name_common     ?
_chemical_formula_moiety     'C21 H22 Cl N O3'
_chemical_formula_sum     'C21 H22 Cl N O3'
_chemical_formula_iupac     'C21 H22 Cl N O3'
_chemical_formula_weight     371.85
_chemical_melting_point     370
_symmetry_cell_setting     triclinic
_symmetry_space_group_name_H-M     'P -1'
_symmetry_space_group_name_Hall     '-P 1'
loop_
    _symmetry_equiv_pos_as_xyz
    'x, y, z'
    '-x, -y, -z'
_cell_length_a     6.62580(10)
_cell_length_b     11.0019(2)
_cell_length_c     13.8592(3)
_cell_angle_alpha     110.9800(10)
_cell_angle_beta     99.401(2)
_cell_angle_gamma     93.3380(10)
_cell_volume     923.14(3)
_cell_formula_units_Z     2
_cell_measurement_reflns_used     2512
_cell_measurement_theta_min     3.48
_cell_measurement_theta_max     67.51
_cell_measurement_temperature     120(2)
_exptl_crystal_description     needle
_exptl_crystal_colour     yellow
_exptl_crystal_size_max     0.18
_exptl_crystal_size_mid     0.06
_exptl_crystal_size_min     0.06
_exptl_crystal_density_diffrn     1.338
_exptl_crystal_density_meas     ?
_exptl_crystal_density_method     'not measured'
_exptl_crystal_F_000     392
_exptl_absorpt_coefficient_mu     1.999
_exptl_absorpt_correction_type     multi-scan
_exptl_absorpt_process_details
;
(SADABS; Bruker, 2005)
;
_exptl_absorpt_correction_T_min     0.7149
_exptl_absorpt_correction_T_max     0.8895
_diffrn_ambient_temperature     120(2)
_diffrn_radiation_type     CuK\a
_diffrn_radiation_wavelength     1.54178
_diffrn_radiation_source     'fine-focus sealed tube'
_diffrn_radiation_monochromator     graphite
_diffrn_measurement_device_type     'Bruker APEXII CCD'
_diffrn_measurement_method     '\f and \w scans'
_diffrn_detector_area_resol_mean     ?
_diffrn_reflns_number     8297
_diffrn_reflns_av_R_equivalents     0.0297
_diffrn_reflns_av_sigmaI/netI     0.0304
_diffrn_reflns_theta_min     3.48
_diffrn_reflns_theta_max     64.94
_diffrn_reflns_theta_full     64.94
_diffrn_measured_fraction_theta_max     0.965
_diffrn_measured_fraction_theta_full     0.965
_diffrn_reflns_limit_h_min     -7
_diffrn_reflns_limit_h_max     7
_diffrn_reflns_limit_k_min     -12
_diffrn_reflns_limit_k_max     12
_diffrn_reflns_limit_l_min     -14
_diffrn_reflns_limit_l_max     16
_refine_special_details
;
Refinement of <i>F</i>^2^ against ALL reflections. The weighted <i>R</i>-factor
<i>wR</i> and goodness of fit <i>S</i> are based on <i>F</i>^2^, conventional
<i>R</i>-factors <i>R</i> are based on <i>F</i>, with <i>F</i> set to zero for
negative <i>F</i>^2^. The threshold expression of <i>F</i>^2^ >
\s(<i>F</i>^2^) is used only for calculating <i>R</i>-factors(gt) <i>etc</i>.
and is not relevant to the choice of reflections for refinement.
<i>R</i>-factors based on <i>F</i>^2^ are statistically about twice as large
as those based on <i>F</i>, and <i>R</i>- factors based on ALL data will be
even larger.
;
_reflns_number_total     3028
_reflns_number_gt     2686
_reflns_threshold_expression     >2sigma(I)
_refine_ls_structure_factor_coef     Fsqd
_refine_ls_matrix_type     full
_refine_ls_R_factor_all     0.0363
_refine_ls_R_factor_gt     0.0314
_refine_ls_wR_factor_gt     0.0877
_refine_ls_wR_factor_ref     0.0915
_refine_ls_goodness_of_fit_ref     0.991
_refine_ls_restrained_S_all     0.991
_refine_ls_number_reflns     3028
_refine_ls_number_parameters     235
_refine_ls_number_restraints     0
_refine_ls_hydrogen_treatment     constr
_refine_ls_weighting_scheme     calc
_refine_ls_weighting_details
         'calc w=1/[\s^2^(Fo^2^)+(0.0600P)^2^+0.1300P] where P=(Fo^2^+2Fc^2^)/3'
_atom_sites_solution_hydrogens     geom
_atom_sites_solution_primary     direct
_atom_sites_solution_secondary     difmap
_refine_ls_shift/su_max     0.005
_refine_ls_shift/su_mean     0.002
_refine_diff_density_max     0.186
_refine_diff_density_min     -0.202
_refine_ls_extinction_method     none
_refine_ls_extinction_coef     ?
loop_
    _atom_type_symbol
    _atom_type_description
    _atom_type_scat_dispersion_real
    _atom_type_scat_dispersion_imag
    _atom_type_scat_source
    'C' 'C' 0.0181 0.0091
                         'International Tables Vol C Tables 4.2.6.8 and 6.1.1.4'
    'H' 'H' 0.0000 0.0000
                         'International Tables Vol C Tables 4.2.6.8 and 6.1.1.4'
    'O' 'O' 0.0492 0.0322
                         'International Tables Vol C Tables 4.2.6.8 and 6.1.1.4'
    'Cl' 'Cl' 0.3639 0.7018
                         'International Tables Vol C Tables 4.2.6.8 and 6.1.1.4'
    'N' 'N' 0.0311 0.0180
                         'International Tables Vol C Tables 4.2.6.8 and 6.1.1.4'
_computing_data_collection
;
APEX2 (Bruker, 2005)
;
_computing_cell_refinement
;
SAINT (Bruker, 2005)
;
_computing_data_reduction
;
SAINT (Bruker, 2005)
;
_computing_structure_solution
;
SHELXTL (Sheldrick, 2008)
;
_computing_structure_refinement
;
SHELXTL (Sheldrick, 2008)
;
_computing_molecular_graphics
;
SHELXTL (Sheldrick, 2008)
;
_computing_publication_material
;
SHELXTL (Sheldrick, 2008) and publCIF (Westrip, 2010)
;
loop_
    _atom_site_type_symbol
    _atom_site_label
    _atom_site_fract_x
    _atom_site_fract_y
    _atom_site_fract_z
    _atom_site_U_iso_or_equiv
    _atom_site_adp_type
    _atom_site_calc_flag
    _atom_site_refinement_flags
    _atom_site_occupancy
    _atom_site_symmetry_multiplicity
    _atom_site_disorder_assembly
    _atom_site_disorder_group
    Cl Cl1 0.20029(6) 1.12487(4) 0.63194(3) 0.03690(14) Uani d . 1 1 . .
    O O1 0.91844(17) 0.73532(11) 0.65905(8) 0.0324(3) Uani d . 1 1 . .
    O O2 0.01218(16) 0.13121(10) -0.03794(8) 0.0299(3) Uani d . 1 1 . .
    H H2B 0.0429 0.0713 -0.0890 0.045 Uiso calc R 1 1 . .
    O O3 0.83459(16) 0.06098(10) 0.18632(8) 0.0307(3) Uani d . 1 1 . .
    H H3B 0.9239 0.1182 0.2330 0.046 Uiso calc R 1 1 . .
    N N1 0.52198(18) 0.30611(12) 0.12564(9) 0.0246(3) Uani d . 1 1 . .
    C C1 0.7721(2) 0.71163(14) 0.58302(11) 0.0256(3) Uani d . 1 1 . .
    C C2 0.7492(2) 0.59076(14) 0.49358(12) 0.0266(3) Uani d . 1 1 . .
    H H2A 0.8258 0.5243 0.5034 0.032 Uiso calc R 1 1 . .
    C C3 0.6301(2) 0.56068(14) 0.39630(12) 0.0249(3) Uani d . 1 1 . .
    H H3A 0.5444 0.6229 0.3857 0.030 Uiso calc R 1 1 . .
    C C4 0.6263(2) 0.44205(14) 0.30992(12) 0.0254(3) Uani d . 1 1 . .
    H H4A 0.7134 0.3803 0.3201 0.030 Uiso calc R 1 1 . .
    C C5 0.5039(2) 0.41119(14) 0.21228(12) 0.0241(3) Uani d . 1 1 . .
    C C6 0.3479(2) 0.49831(14) 0.19510(11) 0.0246(3) Uani d . 1 1 . .
    C C7 0.1775(2) 0.51077(15) 0.24391(12) 0.0274(3) Uani d . 1 1 . .
    H H7A 0.1595 0.4631 0.2877 0.033 Uiso calc R 1 1 . .
    C C8 0.0346(2) 0.59274(16) 0.22843(13) 0.0318(3) Uani d . 1 1 . .
    H H8A -0.0810 0.6011 0.2618 0.038 Uiso calc R 1 1 . .
    C C9 0.0598(2) 0.66242(15) 0.16460(13) 0.0322(4) Uani d . 1 1 . .
    H H9A -0.0384 0.7182 0.1540 0.039 Uiso calc R 1 1 . .
    C C10 0.2289(3) 0.65052(15) 0.11611(13) 0.0325(4) Uani d . 1 1 . .
    H H10A 0.2460 0.6980 0.0720 0.039 Uiso calc R 1 1 . .
    C C11 0.3729(2) 0.56964(15) 0.13177(12) 0.0295(3) Uani d . 1 1 . .
    H H11A 0.4894 0.5628 0.0991 0.035 Uiso calc R 1 1 . .
    C C12 0.6260(2) 0.81178(15) 0.58804(11) 0.0254(3) Uani d . 1 1 . .
    C C13 0.7033(2) 0.94446(15) 0.64078(12) 0.0290(3) Uani d . 1 1 . .
    H H13A 0.8468 0.9689 0.6691 0.035 Uiso calc R 1 1 . .
    C C14 0.5731(3) 1.04078(15) 0.65230(12) 0.0311(3) Uani d . 1 1 . .
    H H14A 0.6268 1.1309 0.6867 0.037 Uiso calc R 1 1 . .
    C C15 0.3643(2) 1.00379(15) 0.61308(12) 0.0296(3) Uani d . 1 1 . .
    C C16 0.2823(2) 0.87320(15) 0.56061(12) 0.0285(3) Uani d . 1 1 . .
    H H16A 0.1383 0.8495 0.5337 0.034 Uiso calc R 1 1 . .
    C C17 0.4143(2) 0.77749(15) 0.54807(11) 0.0267(3) Uani d . 1 1 . .
    H H17A 0.3600 0.6877 0.5119 0.032 Uiso calc R 1 1 . .
    C C18 0.3543(2) 0.25212(14) 0.03273(11) 0.0262(3) Uani d . 1 1 . .
    H H18A 0.4102 0.1966 -0.0281 0.031 Uiso calc R 1 1 . .
    H H18B 0.2993 0.3252 0.0155 0.031 Uiso calc R 1 1 . .
    C C19 0.1793(2) 0.17064(15) 0.04944(12) 0.0287(3) Uani d . 1 1 . .
    H H19A 0.2299 0.0920 0.0590 0.034 Uiso calc R 1 1 . .
    H H19B 0.1316 0.2230 0.1142 0.034 Uiso calc R 1 1 . .
    C C20 0.6923(2) 0.22827(14) 0.13012(12) 0.0263(3) Uani d . 1 1 . .
    H H20A 0.8160 0.2875 0.1771 0.032 Uiso calc R 1 1 . .
    H H20B 0.7240 0.1899 0.0587 0.032 Uiso calc R 1 1 . .
    C C21 0.6511(2) 0.11742(15) 0.16928(12) 0.0277(3) Uani d . 1 1 . .
    H H21A 0.5997 0.1523 0.2359 0.033 Uiso calc R 1 1 . .
    H H21B 0.5436 0.0492 0.1165 0.033 Uiso calc R 1 1 . .
loop_
    _atom_site_aniso_label
    _atom_site_aniso_U_11
    _atom_site_aniso_U_22
    _atom_site_aniso_U_33
    _atom_site_aniso_U_12
    _atom_site_aniso_U_13
    _atom_site_aniso_U_23
    Cl1 0.0381(2) 0.0326(2) 0.0451(3) 0.01395(16) 0.01386(17) 0.01676(17)
    O1 0.0319(6) 0.0311(6) 0.0294(6) 0.0036(4) -0.0017(4) 0.0091(4)
    O2 0.0251(5) 0.0301(6) 0.0299(6) 0.0051(4) 0.0018(4) 0.0072(4)
    O3 0.0286(6) 0.0287(5) 0.0301(6) 0.0081(4) 0.0001(4) 0.0073(4)
    N1 0.0233(6) 0.0258(6) 0.0246(7) 0.0044(5) 0.0055(5) 0.0087(5)
    C1 0.0249(7) 0.0279(7) 0.0256(8) 0.0010(6) 0.0049(6) 0.0122(6)
    C2 0.0246(7) 0.0262(7) 0.0300(8) 0.0047(6) 0.0052(6) 0.0116(6)
    C3 0.0227(7) 0.0255(7) 0.0286(8) 0.0029(5) 0.0069(6) 0.0117(6)
    C4 0.0248(7) 0.0251(7) 0.0283(8) 0.0049(6) 0.0064(6) 0.0116(6)
    C5 0.0230(7) 0.0236(7) 0.0277(8) 0.0019(5) 0.0081(5) 0.0106(6)
    C6 0.0248(7) 0.0227(7) 0.0236(8) 0.0023(6) 0.0026(5) 0.0066(5)
    C7 0.0277(8) 0.0278(7) 0.0290(8) 0.0031(6) 0.0068(6) 0.0128(6)
    C8 0.0267(8) 0.0323(8) 0.0377(9) 0.0067(6) 0.0090(6) 0.0129(6)
    C9 0.0314(8) 0.0294(8) 0.0348(9) 0.0083(6) 0.0008(6) 0.0125(6)
    C10 0.0392(9) 0.0305(8) 0.0310(9) 0.0042(7) 0.0044(6) 0.0165(6)
    C11 0.0325(8) 0.0290(8) 0.0287(8) 0.0055(6) 0.0092(6) 0.0113(6)
    C12 0.0283(8) 0.0286(7) 0.0211(8) 0.0042(6) 0.0066(5) 0.0105(6)
    C13 0.0278(8) 0.0305(8) 0.0274(8) 0.0024(6) 0.0046(6) 0.0099(6)
    C14 0.0364(9) 0.0263(7) 0.0290(8) 0.0033(6) 0.0061(6) 0.0088(6)
    C15 0.0343(8) 0.0310(8) 0.0288(8) 0.0109(6) 0.0116(6) 0.0142(6)
    C16 0.0272(8) 0.0324(8) 0.0275(8) 0.0043(6) 0.0057(6) 0.0130(6)
    C17 0.0289(8) 0.0279(7) 0.0231(8) 0.0021(6) 0.0055(6) 0.0092(6)
    C18 0.0276(8) 0.0270(7) 0.0227(8) 0.0040(6) 0.0044(6) 0.0077(6)
    C19 0.0277(8) 0.0301(8) 0.0273(8) 0.0031(6) 0.0039(6) 0.0105(6)
    C20 0.0230(7) 0.0284(7) 0.0271(8) 0.0069(6) 0.0072(6) 0.0084(6)
    C21 0.0258(8) 0.0277(7) 0.0283(8) 0.0062(6) 0.0041(6) 0.0089(6)
_geom_special_details
;
All e.s.d.'s (except the e.s.d. in the dihedral angle between two l.s. planes)
are estimated using the full covariance matrix. The cell e.s.d.'s are taken
into account individually in the estimation of e.s.d.'s in distances, angles
and torsion angles; correlations between e.s.d.'s in cell parameters are only
used when they are defined by crystal symmetry. An approximate (isotropic)
treatment of cell e.s.d.'s is used for estimating e.s.d.'s involving l.s.
planes.
;
loop_
    _geom_bond_atom_site_label_1
    _geom_bond_atom_site_label_2
    _geom_bond_site_symmetry_2
    _geom_bond_distance
    _geom_bond_publ_flag
    Cl1 C15 . 1.7423(15) ?
    O1 C1 . 1.2483(19) ?
    O2 C19 . 1.4179(18) ?
    O2 H2B . 0.8400 ?
    O3 C21 . 1.4209(17) ?
    O3 H3B . 0.8400 ?
    N1 C5 . 1.3644(19) ?
    N1 C20 . 1.4624(18) ?
    N1 C18 . 1.4672(19) ?
    C1 C2 . 1.436(2) ?
    C1 C12 . 1.499(2) ?
    C2 C3 . 1.361(2) ?
    C2 H2A . 0.9500 ?
    C3 C4 . 1.416(2) ?
    C3 H3A . 0.9500 ?
    C4 C5 . 1.373(2) ?
    C4 H4A . 0.9500 ?
    C5 C6 . 1.4978(19) ?
    C6 C11 . 1.393(2) ?
    C6 C7 . 1.397(2) ?
    C7 C8 . 1.388(2) ?
    C7 H7A . 0.9500 ?
    C8 C9 . 1.385(2) ?
    C8 H8A . 0.9500 ?
    C9 C10 . 1.387(2) ?
    C9 H9A . 0.9500 ?
    C10 C11 . 1.385(2) ?
    C10 H10A . 0.9500 ?
    C11 H11A . 0.9500 ?
    C12 C17 . 1.397(2) ?
    C12 C13 . 1.398(2) ?
    C13 C14 . 1.387(2) ?
    C13 H13A . 0.9500 ?
    C14 C15 . 1.380(2) ?
    C14 H14A . 0.9500 ?
    C15 C16 . 1.386(2) ?
    C16 C17 . 1.389(2) ?
    C16 H16A . 0.9500 ?
    C17 H17A . 0.9500 ?
    C18 C19 . 1.522(2) ?
    C18 H18A . 0.9900 ?
    C18 H18B . 0.9900 ?
    C19 H19A . 0.9900 ?
    C19 H19B . 0.9900 ?
    C20 C21 . 1.530(2) ?
    C20 H20A . 0.9900 ?
    C20 H20B . 0.9900 ?
    C21 H21A . 0.9900 ?
    C21 H21B . 0.9900 ?
loop_
    _geom_angle_atom_site_label_1
    _geom_angle_atom_site_label_2
    _geom_angle_atom_site_label_3
    _geom_angle_site_symmetry_1
    _geom_angle_site_symmetry_3
    _geom_angle
    _geom_angle_publ_flag
    C19 O2 H2B . . 109.5 ?
    C21 O3 H3B . . 109.5 ?
    C5 N1 C20 . . 120.41(12) ?
    C5 N1 C18 . . 121.58(12) ?
    C20 N1 C18 . . 117.00(11) ?
    O1 C1 C2 . . 119.50(13) ?
    O1 C1 C12 . . 118.48(13) ?
    C2 C1 C12 . . 122.02(13) ?
    C3 C2 C1 . . 127.31(13) ?
    C3 C2 H2A . . 116.3 ?
    C1 C2 H2A . . 116.3 ?
    C2 C3 C4 . . 123.85(13) ?
    C2 C3 H3A . . 118.1 ?
    C4 C3 H3A . . 118.1 ?
    C5 C4 C3 . . 123.74(13) ?
    C5 C4 H4A . . 118.1 ?
    C3 C4 H4A . . 118.1 ?
    N1 C5 C4 . . 123.35(13) ?
    N1 C5 C6 . . 116.34(13) ?
    C4 C5 C6 . . 120.23(13) ?
    C11 C6 C7 . . 119.24(13) ?
    C11 C6 C5 . . 120.35(13) ?
    C7 C6 C5 . . 120.40(13) ?
    C8 C7 C6 . . 120.05(14) ?
    C8 C7 H7A . . 120.0 ?
    C6 C7 H7A . . 120.0 ?
    C9 C8 C7 . . 120.30(15) ?
    C9 C8 H8A . . 119.9 ?
    C7 C8 H8A . . 119.9 ?
    C10 C9 C8 . . 119.85(14) ?
    C10 C9 H9A . . 120.1 ?
    C8 C9 H9A . . 120.1 ?
    C11 C10 C9 . . 120.18(15) ?
    C11 C10 H10A . . 119.9 ?
    C9 C10 H10A . . 119.9 ?
    C10 C11 C6 . . 120.38(14) ?
    C10 C11 H11A . . 119.8 ?
    C6 C11 H11A . . 119.8 ?
    C17 C12 C13 . . 118.83(14) ?
    C17 C12 C1 . . 122.62(13) ?
    C13 C12 C1 . . 118.42(13) ?
    C14 C13 C12 . . 120.79(15) ?
    C14 C13 H13A . . 119.6 ?
    C12 C13 H13A . . 119.6 ?
    C15 C14 C13 . . 119.04(15) ?
    C15 C14 H14A . . 120.5 ?
    C13 C14 H14A . . 120.5 ?
    C14 C15 C16 . . 121.69(14) ?
    C14 C15 Cl1 . . 118.85(12) ?
    C16 C15 Cl1 . . 119.45(12) ?
    C17 C16 C15 . . 118.86(14) ?
    C17 C16 H16A . . 120.6 ?
    C15 C16 H16A . . 120.6 ?
    C16 C17 C12 . . 120.77(14) ?
    C16 C17 H17A . . 119.6 ?
    C12 C17 H17A . . 119.6 ?
    N1 C18 C19 . . 112.61(12) ?
    N1 C18 H18A . . 109.1 ?
    C19 C18 H18A . . 109.1 ?
    N1 C18 H18B . . 109.1 ?
    C19 C18 H18B . . 109.1 ?
    H18A C18 H18B . . 107.8 ?
    O2 C19 C18 . . 110.76(12) ?
    O2 C19 H19A . . 109.5 ?
    C18 C19 H19A . . 109.5 ?
    O2 C19 H19B . . 109.5 ?
    C18 C19 H19B . . 109.5 ?
    H19A C19 H19B . . 108.1 ?
    N1 C20 C21 . . 114.63(12) ?
    N1 C20 H20A . . 108.6 ?
    C21 C20 H20A . . 108.6 ?
    N1 C20 H20B . . 108.6 ?
    C21 C20 H20B . . 108.6 ?
    H20A C20 H20B . . 107.6 ?
    O3 C21 C20 . . 110.36(12) ?
    O3 C21 H21A . . 109.6 ?
    C20 C21 H21A . . 109.6 ?
    O3 C21 H21B . . 109.6 ?
    C20 C21 H21B . . 109.6 ?
    H21A C21 H21B . . 108.1 ?
loop_
    _geom_torsion_atom_site_label_1
    _geom_torsion_atom_site_label_2
    _geom_torsion_atom_site_label_3
    _geom_torsion_atom_site_label_4
    _geom_torsion_site_symmetry_1
    _geom_torsion_site_symmetry_2
    _geom_torsion_site_symmetry_3
    _geom_torsion_site_symmetry_4
    _geom_torsion
    _geom_torsion_publ_flag
    O1 C1 C2 C3 . . . . -164.68(15) ?
    C12 C1 C2 C3 . . . . 14.9(2) ?
    C1 C2 C3 C4 . . . . 175.65(14) ?
    C2 C3 C4 C5 . . . . 179.10(15) ?
    C20 N1 C5 C4 . . . . -7.3(2) ?
    C18 N1 C5 C4 . . . . 160.89(14) ?
    C20 N1 C5 C6 . . . . 169.64(12) ?
    C18 N1 C5 C6 . . . . -22.20(19) ?
    C3 C4 C5 N1 . . . . 170.29(14) ?
    C3 C4 C5 C6 . . . . -6.5(2) ?
    N1 C5 C6 C11 . . . . -64.96(19) ?
    C4 C5 C6 C11 . . . . 112.05(17) ?
    N1 C5 C6 C7 . . . . 116.19(15) ?
    C4 C5 C6 C7 . . . . -66.80(19) ?
    C11 C6 C7 C8 . . . . 0.5(2) ?
    C5 C6 C7 C8 . . . . 179.36(14) ?
    C6 C7 C8 C9 . . . . 0.1(2) ?
    C7 C8 C9 C10 . . . . -0.2(2) ?
    C8 C9 C10 C11 . . . . -0.3(2) ?
    C9 C10 C11 C6 . . . . 0.9(2) ?
    C7 C6 C11 C10 . . . . -0.9(2) ?
    C5 C6 C11 C10 . . . . -179.81(14) ?
    O1 C1 C12 C17 . . . . -142.76(15) ?
    C2 C1 C12 C17 . . . . 37.7(2) ?
    O1 C1 C12 C13 . . . . 33.1(2) ?
    C2 C1 C12 C13 . . . . -146.49(15) ?
    C17 C12 C13 C14 . . . . -0.8(2) ?
    C1 C12 C13 C14 . . . . -176.78(13) ?
    C12 C13 C14 C15 . . . . 1.6(2) ?
    C13 C14 C15 C16 . . . . -1.4(2) ?
    C13 C14 C15 Cl1 . . . . 177.71(11) ?
    C14 C15 C16 C17 . . . . 0.5(2) ?
    Cl1 C15 C16 C17 . . . . -178.65(11) ?
    C15 C16 C17 C12 . . . . 0.4(2) ?
    C13 C12 C17 C16 . . . . -0.2(2) ?
    C1 C12 C17 C16 . . . . 175.64(13) ?
    C5 N1 C18 C19 . . . . -76.12(17) ?
    C20 N1 C18 C19 . . . . 92.42(15) ?
    N1 C18 C19 O2 . . . . 174.26(11) ?
    C5 N1 C20 C21 . . . . 86.90(16) ?
    C18 N1 C20 C21 . . . . -81.78(16) ?
    N1 C20 C21 O3 . . . . -171.02(11) ?
loop_
    _geom_hbond_atom_site_label_D
    _geom_hbond_atom_site_label_H
    _geom_hbond_atom_site_label_A
    _geom_hbond_site_symmetry_A
    _geom_hbond_distance_DH
    _geom_hbond_distance_HA
    _geom_hbond_distance_DA
    _geom_hbond_angle_DHA
    O2 H2B O3 2_655 0.84 1.92 2.7475(15) 168
    O3 H3B O1 2_766 0.84 1.87 2.6983(16) 169
    C7 H7A O1 2_666 0.95 2.59 3.497(2) 159
    C20 H20B O2 1_655 0.99 2.49 3.3396(18) 143
    C21 H21A Cg1 2_666 0.99 2.73 3.5791(17) 144
