# Supplementary material for: Crystal structure of (2E,4E)-5-[bis­(2-hy­droxy­eth­yl)amino]-1-(4-chloro­phen­yl)-5-phenyl­penta-2,4-dien-1-one
Source: Acta Crystallogr E Crystallogr Commun. 2015 Oct 24;71(Pt 11):o870–1. doi: 10.1107/S2056989015019568 (PMC4645000; doi:10.1107/S2056989015019568)
Supplement: Supplementary file 2 [file e-71-0o870-Isup2.hkl]

# 
# h,k,l, Fc-squared, Fo-squared, sigma(Fo-squared) and status flag 
# 
data_I
_shelx_title ' a in P-1' 
_shelx_refln_list_code          4 
_shelx_F_calc_maximum      135.59 
_exptl_crystal_F_000       392.00 
_reflns_d_resolution_high  0.8510 
 
loop_ 
 _symmetry_equiv_pos_as_xyz 
 'x, y, z' 
 '-x, -y, -z' 
 
_cell_length_a     6.6258 
_cell_length_b    11.0019 
_cell_length_c    13.8592 
_cell_angle_alpha 110.980 
_cell_angle_beta   99.401 
_cell_angle_gamma  93.338 
 
_shelx_F_squared_multiplier     1.000 
 
loop_ 
 _refln_index_h 
 _refln_index_k 
 _refln_index_l 
 _refln_F_squared_calc 
 _refln_F_squared_meas 
 _refln_F_squared_sigma 
 _refln_observed_status 
   1   0   0      820.01      772.87     18.64 o 
   2   0   0     1090.39     1064.55     26.75 o 
   3   0   0      110.55      138.07      7.59 o 
   4   0   0       12.28       24.85      4.66 o 
   5   0   0      454.46      417.23      7.91 o 
   6   0   0      151.16      156.71      7.94 o 
   7   0   0      229.86      237.66      8.11 o 
  -7   1   0       52.45       61.27      4.14 o 
  -6   1   0      282.93      294.17      5.64 o 
  -5   1   0       23.66       26.00      2.62 o 
  -4   1   0       49.78       59.03      6.39 o 
  -3   1   0      272.99      273.39     11.05 o 
  -2   1   0       79.92       78.87      4.83 o 
  -1   1   0     1046.95      995.77     15.90 o 
   0   1   0       55.02       45.22      4.14 o 
   1   1   0        0.71       -2.07      1.21 o 
   2   1   0     2424.45     2336.73     54.19 o 
   3   1   0        6.75       12.43      3.11 o 
   4   1   0       38.44       48.84      5.87 o 
   5   1   0      133.03      106.66      8.11 o 
   6   1   0       76.76       69.38      6.04 o 
   7   1   0      141.65      142.22      6.21 o 
  -7   2   0      114.31      129.76      3.72 o 
  -6   2   0      701.59      699.62      9.00 o 
  -5   2   0      182.35      190.44      4.34 o 
  -4   2   0      508.99      512.94     18.12 o 
  -3   2   0        0.47       -1.04      1.90 o 
  -2   2   0      173.53      153.67      4.19 o 
  -1   2   0       21.50       22.58      1.64 o 
   0   2   0       41.62       43.32      6.21 o 
   1   2   0     1217.53     1223.16     28.48 o 
   2   2   0      820.99      861.06     22.61 o 
   3   2   0        4.15        1.90      2.24 o 
   4   2   0        0.86        1.04      2.07 o 
   5   2   0        8.60        9.15      3.28 o 
   6   2   0       39.77       36.24      4.66 o 
   7   2   0       43.37       50.91      3.97 o 
  -7   3   0       11.60       12.25      1.90 o 
  -6   3   0      269.06      261.11      4.60 o 
  -5   3   0      113.51      106.93      2.88 o 
  -4   3   0        2.83        6.11      2.24 o 
  -3   3   0     1271.08     1320.33     34.17 o 
  -2   3   0      601.94      603.80     11.51 o 
  -1   3   0      117.50       99.34      3.19 o 
   0   3   0      787.57      792.54     36.93 o 
   1   3   0       21.49       32.08      3.28 o 
   2   3   0      327.22      336.90     10.87 o 
   3   3   0      245.50      201.96     11.74 o 
   4   3   0      330.01      366.39      8.75 o 
   5   3   0      441.35      419.24     17.17 o 
   6   3   0       32.56       30.55      4.31 o 
   7   3   0        2.27        3.80      1.90 o 
  -7   4   0        0.47       -0.52      0.96 o 
  -6   4   0       18.36       16.12      1.72 o 
  -5   4   0      119.16      109.90      3.29 o 
  -4   4   0      167.83      159.14      3.69 o 
  -3   4   0       40.02       36.24      4.31 o 
  -2   4   0       14.63       16.88      1.94 o 
   0   4   0      270.16      232.83     17.09 o 
   1   4   0      274.01      297.89     21.23 o 
   2   4   0      248.41      219.71     19.33 o 
   3   4   0      124.28      115.46     14.33 o 
   4   4   0     1306.21     1306.18     29.69 o 
   5   4   0       95.66       84.23      5.35 o 
   6   4   0        3.42        5.87      2.76 o 
  -7   5   0        7.47        5.96      1.10 o 
  -6   5   0      169.89      174.21      4.81 o 
  -5   5   0       10.99        7.66      1.49 o 
  -4   5   0      372.93      385.85      6.81 o 
  -3   5   0      236.15      219.71      7.25 o 
  -2   5   0      116.01      144.81      7.08 o 
  -1   5   0      753.72      749.22     21.23 o 
   0   5   0      274.00      261.48     20.02 o 
   1   5   0      272.25      323.27     23.65 o 
   2   5   0      251.14      247.15     21.40 o 
   3   5   0      158.03      140.89      5.83 o 
   4   5   0      812.40      803.25     20.19 o 
   5   5   0       46.30       45.39      4.14 o 
   6   5   0        0.82       -0.35      1.18 o 
  -7   6   0       29.68       38.62      1.98 o 
  -6   6   0       73.69       67.76      3.03 o 
  -5   6   0        2.22        1.61      1.72 o 
  -4   6   0      301.66      301.67      5.53 o 
  -3   6   0        2.49        3.54      1.15 o 
  -2   6   0      718.38      691.32     27.96 o 
  -1   6   0      164.77      169.83      8.63 o 
   0   6   0      151.51      161.72     16.57 o 
   1   6   0      331.48      329.82     25.37 o 
   2   6   0      239.59      250.43      8.05 o 
   3   6   0       70.72       73.17      6.84 o 
   4   6   0      137.60      146.53      6.90 o 
   5   6   0      118.80      110.98      5.70 o 
   6   6   0       85.01       95.74      3.02 o 
  -6   7   0       14.46       13.15      1.53 o 
  -5   7   0        3.71        5.92      1.24 o 
  -4   7   0      378.96      352.17      6.11 o 
  -3   7   0        0.16        0.76      1.00 o 
  -2   7   0      104.26       88.95      2.60 o 
  -1   7   0       88.76       95.52      3.51 o 
   0   7   0      470.40      471.42      9.34 o 
   1   7   0       60.10       54.50      6.23 o 
   2   7   0      242.56      229.92      5.89 o 
   3   7   0       14.50       14.96      2.31 o 
   4   7   0        5.24        2.24      2.24 o 
   5   7   0       96.15       98.38      4.66 o 
  -6   8   0       41.60       45.10      2.13 o 
  -5   8   0       71.95       80.03      2.57 o 
  -4   8   0       63.53       58.70      2.47 o 
  -3   8   0        3.76        3.75      1.10 o 
  -2   8   0       48.99       45.23      3.86 o 
  -1   8   0      855.93      848.48     12.93 o 
   0   8   0       85.09       80.48      3.29 o 
   1   8   0        2.90        3.86      1.37 o 
   2   8   0      137.22      134.87      4.74 o 
   3   8   0       70.82       71.77      3.64 o 
   4   8   0        2.70        2.24      1.90 o 
   5   8   0        0.20        0.35      1.21 o 
  -5   9   0       27.76       29.44      1.97 o 
  -4   9   0       31.61       33.68      2.00 o 
  -3   9   0      230.40      224.10      4.30 o 
  -2   9   0       22.62       25.20      2.07 o 
  -1   9   0       34.02       36.08      5.87 o 
   0   9   0       39.12       44.25      6.90 o 
   1   9   0       40.60       40.90      2.38 o 
   2   9   0       29.50       26.91      2.50 o 
   3   9   0       10.61       10.56      1.70 o 
   4   9   0        7.59        5.87      1.55 o 
  -5  10   0        9.99       12.08      1.21 o 
  -4  10   0       49.75       49.19      2.43 o 
  -3  10   0      207.06      204.39      4.14 o 
  -2  10   0      227.28      221.02      5.73 o 
  -1  10   0       44.25       40.77      3.80 o 
   0  10   0        2.36        3.11      1.64 o 
   1  10   0        2.21        2.33      1.59 o 
   2  10   0       84.52       79.20      3.80 o 
   3  10   0       21.78       22.61      1.70 o 
  -4  11   0      293.28      317.22      8.63 o 
  -3  11   0        0.09       -0.86      1.38 o 
  -2  11   0       67.54       69.02      2.99 o 
  -1  11   0       27.39       27.40      3.37 o 
   0  11   0      264.70      272.61      6.22 o 
   1  11   0        5.00        5.35      2.07 o 
   2  11   0       26.28       21.75      2.42 o 
  -1  12   0       10.39        9.82      1.34 o 
   0 -12   1       36.57       38.83      3.11 o 
   1 -12   1       65.85       68.47      5.61 o 
   2 -12   1       40.19       40.50      5.52 o 
  -2 -11   1        4.76        5.05      1.12 o 
  -1 -11   1        1.94        0.17      1.90 o 
   0 -11   1        9.55        7.77      2.68 o 
   1 -11   1      112.51      114.53      3.91 o 
   2 -11   1      159.32      160.25      4.52 o 
   3 -11   1       59.66       53.31      2.50 o 
   4 -11   1      197.88      210.22      6.56 o 
  -3 -10   1       11.87        9.49      1.90 o 
  -2 -10   1      117.49      106.72      3.71 o 
  -1 -10   1       15.96       13.21      1.91 o 
   0 -10   1      223.19      224.26      6.04 o 
   1 -10   1      373.91      373.87      8.18 o 
   2 -10   1       33.39       35.99      2.68 o 
   3 -10   1       75.61       84.93      2.68 o 
   4 -10   1       38.13       41.89      2.31 o 
   5 -10   1       24.70       30.37      2.93 o 
  -4  -9   1        8.82        4.31      1.73 o 
  -3  -9   1      155.98      155.60      7.94 o 
  -2  -9   1      454.99      424.91      8.84 o 
  -1  -9   1      120.95      113.33      6.90 o 
   0  -9   1      176.54      174.66      5.25 o 
   1  -9   1      736.80      732.04     13.36 o 
   2  -9   1      170.34      179.53      5.35 o 
   3  -9   1      632.22      637.95      8.72 o 
   4  -9   1       20.88       19.65      1.56 o 
   5  -9   1      294.39      283.65      5.30 o 
  -5  -8   1        3.78        3.92      1.24 o 
  -4  -8   1        0.53        1.38      2.07 o 
  -3  -8   1      177.00      168.39      5.19 o 
  -2  -8   1       18.59       14.84      2.19 o 
  -1  -8   1       17.38       19.41      2.42 o 
   0  -8   1        0.67       -0.08      1.16 o 
   1  -8   1       18.43       15.28      1.76 o 
   2  -8   1       18.52       16.68      1.48 o 
   3  -8   1        2.16        2.32      0.97 o 
   4  -8   1        0.74       -0.87      1.27 o 
   5  -8   1       23.28       18.18      1.51 o 
   6  -8   1       22.12       20.68      1.67 o 
  -5  -7   1       48.36       50.91      3.97 o 
  -4  -7   1       96.50       96.48      5.70 o 
  -3  -7   1       25.62       30.55      3.62 o 
  -2  -7   1      133.72      133.15      7.59 o 
  -1  -7   1      263.75      252.96      5.91 o 
   0  -7   1      136.41      138.94     15.88 o 
   1  -7   1      318.34      299.10     12.43 o 
   2  -7   1      381.76      381.94      5.84 o 
   3  -7   1      121.76      118.85      2.85 o 
   4  -7   1       53.45       50.70      2.52 o 
   5  -7   1       34.86       41.69      2.59 o 
   6  -7   1      270.90      274.81      6.09 o 
  -6  -6   1        4.74        5.72      1.24 o 
  -5  -6   1        0.95        3.28      2.07 o 
  -4  -6   1      255.86      263.03      9.32 o 
  -3  -6   1      365.44      344.72     10.15 o 
  -2  -6   1      337.63      367.53     10.31 o 
  -1  -6   1      461.29      544.36     34.52 o 
   0  -6   1      272.73      273.21     21.57 o 
   2  -6   1      221.93      243.72      7.51 o 
   3  -6   1       82.75       73.65      3.12 o 
   4  -6   1        0.40        0.38      1.18 o 
   5  -6   1      285.94      251.82      4.61 o 
   6  -6   1       43.29       48.83      4.02 o 
   7  -6   1        0.08        0.44      0.91 o 
  -6  -5   1        3.62        5.01      2.59 o 
  -5  -5   1        0.40        0.00      2.07 o 
  -4  -5   1      109.41      113.57      6.04 o 
  -3  -5   1      517.58      482.95     13.55 o 
  -2  -5   1      244.64      213.15     20.37 o 
  -1  -5   1     1232.36     1284.95     61.79 o 
   0  -5   1      517.55      474.63     28.31 o 
   2  -5   1     1753.31     1740.77     40.90 o 
   3  -5   1      395.93      383.16     13.63 o 
   4  -5   1       49.87       46.02      3.20 o 
   5  -5   1        1.76        2.10      1.38 o 
   6  -5   1       21.33       19.20      1.92 o 
   7  -5   1       79.99       70.25      2.45 o 
  -7  -4   1       42.76       42.46      3.11 o 
  -6  -4   1       54.27       58.51      5.35 o 
  -5  -4   1       22.15       15.88      2.93 o 
  -4  -4   1      119.79      130.18      4.85 o 
  -3  -4   1      277.14      269.76     10.70 o 
  -2  -4   1       14.60       15.02      2.42 o 
  -1  -4   1     1229.38     1162.77     89.58 o 
   0  -4   1       42.12       44.75      2.49 o 
   1  -4   1     1339.45     1312.70     27.35 o 
   2  -4   1     4549.63     4637.19     71.83 o 
   3  -4   1       84.67       70.59      5.70 o 
   4  -4   1      377.58      403.46      6.42 o 
   5  -4   1       12.92       13.82      1.63 o 
   6  -4   1       21.10       19.81      1.88 o 
   7  -4   1       77.76       72.76      2.94 o 
  -7  -3   1        6.69       12.43      2.42 o 
  -6  -3   1      157.06      171.90      8.28 o 
  -5  -3   1       26.34       25.03      4.31 o 
  -4  -3   1       36.60       33.77      2.77 o 
  -3  -3   1      564.30      530.55     16.74 o 
  -2  -3   1      242.15      248.71      8.97 o 
  -1  -3   1      236.90      221.26      7.08 o 
   0  -3   1      734.51      678.49     26.15 o 
   1  -3   1     4000.48     4036.02     77.78 o 
   2  -3   1       74.22       68.65      2.74 o 
   3  -3   1      142.67      168.11      8.46 o 
   4  -3   1       55.58       48.67      3.48 o 
   5  -3   1      166.39      155.48      4.43 o 
   6  -3   1      104.79      102.34      3.42 o 
   7  -3   1        5.18        8.36      2.85 o 
  -7  -2   1      163.24      173.46      6.90 o 
  -6  -2   1      129.30      145.15      7.94 o 
  -5  -2   1      111.19      112.70      8.11 o 
  -4  -2   1      386.17      376.42     14.50 o 
  -3  -2   1       12.28       17.09      3.28 o 
  -2  -2   1       95.69      118.05      5.70 o 
  -1  -2   1      225.26      219.37      6.90 o 
   1  -2   1     1834.13     1781.30     38.23 o 
   2  -2   1      426.00      419.00      8.04 o 
   3  -2   1      835.81      830.69     23.82 o 
   4  -2   1       38.10       43.29      3.40 o 
   5  -2   1      104.53      106.27      2.99 o 
   6  -2   1        6.61        6.96      1.49 o 
   7  -2   1       30.35       32.60      2.13 o 
  -7  -1   1       21.78       25.20      3.11 o 
  -6  -1   1        8.34        6.39      3.11 o 
  -5  -1   1        1.33        3.30      1.94 o 
  -4  -1   1        7.73       10.87      3.28 o 
  -3  -1   1        3.89        5.70      2.42 o 
  -2  -1   1       47.28       44.53      3.62 o 
  -1  -1   1      382.84      332.59      9.32 o 
   1  -1   1       63.13       66.38      1.70 o 
   2  -1   1      560.83      557.99     16.22 o 
   3  -1   1      116.55       99.41      6.73 o 
   4  -1   1       82.75       63.51      6.39 o 
   5  -1   1      604.54      586.34     10.34 o 
   6  -1   1      108.92      101.39      3.41 o 
   7  -1   1      127.17      136.33      3.90 o 
  -7   0   1        1.46       17.43      2.93 o 
  -6   0   1      284.27      277.53     10.53 o 
  -5   0   1        7.78        8.11      2.20 o 
  -4   0   1      561.90      610.46     20.02 o 
  -3   0   1      319.83      295.31     11.22 o 
  -2   0   1     2420.26     2219.02     51.26 o 
  -1   0   1      202.19      199.12      4.14 o 
   0   0   1      249.70      248.19      5.87 o 
   1   0   1      805.67      754.06     18.47 o 
   2   0   1      426.55      378.32     12.08 o 
   3   0   1       33.12       48.50      5.35 o 
   4   0   1       87.45       89.06      7.25 o 
   5   0   1      238.88      218.56      6.93 o 
   6   0   1      234.49      229.97      5.27 o 
   7   0   1       16.38       29.86      3.28 o 
  -7   1   1       23.64       21.23      2.76 o 
  -6   1   1      318.99      310.68      7.30 o 
  -5   1   1      308.29      295.17      4.74 o 
  -4   1   1      270.35      254.06     11.56 o 
  -3   1   1      420.86      399.55     13.63 o 
  -2   1   1     1073.72     1078.02     29.51 o 
  -1   1   1      496.56      489.12      8.60 o 
   1   1   1    14962.31    13741.32    709.61 o 
   2   1   1     1814.10     1869.35     44.36 o 
   3   1   1      152.20      166.03      8.46 o 
   4   1   1        3.38        5.01      2.93 o 
   5   1   1      210.10      237.16     13.46 o 
   6   1   1      184.09      173.11      8.46 o 
   7   1   1       74.86       85.95      4.66 o 
  -7   2   1        2.38        3.62      1.73 o 
  -6   2   1      226.79      221.51      5.43 o 
  -5   2   1      536.55      532.26      6.93 o 
  -4   2   1      159.97      186.40      9.67 o 
  -3   2   1     1312.74     1395.79     24.05 o 
  -2   2   1        3.44        2.59      1.22 o 
  -1   2   1      125.33      114.60      4.83 o 
   0   2   1     1657.80     1673.97     67.31 o 
   1   2   1      115.23      116.94      4.28 o 
   2   2   1      734.67      694.83     32.45 o 
   3   2   1      631.85      670.52     20.37 o 
   4   2   1       46.50       61.19      6.99 o 
   5   2   1       42.26       42.16      3.35 o 
   6   2   1       13.17       18.29      3.80 o 
   7   2   1       39.42       31.58      3.11 o 
  -7   3   1       96.32       95.63      2.56 o 
  -6   3   1      199.57      199.77      3.94 o 
  -5   3   1      967.51      934.59     13.74 o 
  -4   3   1      380.52      369.20      8.36 o 
  -3   3   1      237.07      237.17     12.43 o 
  -2   3   1      166.16      179.59      5.00 o 
  -1   3   1       25.86       28.82      3.28 o 
   0   3   1     1254.05     1286.50     55.57 o 
   1   3   1      281.73      302.65      7.78 o 
   2   3   1      184.57      169.68      6.39 o 
   3   3   1       31.78       28.13      3.80 o 
   4   3   1       89.55      102.16      4.39 o 
   5   3   1       75.68       69.55      5.18 o 
   6   3   1       26.99       41.94      4.83 o 
  -7   4   1       27.92       25.95      1.81 o 
  -6   4   1       31.47       25.59      2.49 o 
  -5   4   1      131.74      127.17      4.66 o 
  -4   4   1        0.29       -1.22      1.22 o 
  -3   4   1       36.70       34.52      3.97 o 
  -2   4   1      971.22     1032.79     26.41 o 
  -1   4   1        3.11        5.01      2.42 o 
   0   4   1      195.03      193.48     16.05 o 
   1   4   1     1428.25     1541.77     68.69 o 
   2   4   1      131.91      133.41     14.50 o 
   3   4   1        8.91        6.25      2.33 o 
   4   4   1        2.98        0.17      2.07 o 
   5   4   1       14.89       13.12      2.76 o 
   6   4   1       41.43       48.98      2.86 o 
  -7   5   1       36.64       34.29      2.45 o 
  -6   5   1       88.57       93.02      3.53 o 
  -5   5   1       11.81       10.45      2.26 o 
  -4   5   1      350.68      338.78      5.85 o 
  -3   5   1       10.61        7.59      3.45 o 
  -2   5   1       14.27       17.60      3.45 o 
  -1   5   1       56.72       60.41      5.18 o 
   1   5   1        2.90        2.07      5.18 o 
   2   5   1       33.76       47.64     11.91 o 
   3   5   1       33.34       38.53      4.75 o 
   4   5   1      193.88      183.29      7.94 o 
   5   5   1       10.36       12.60      2.59 o 
   6   5   1       42.29       47.62      5.09 o 
  -7   6   1       14.30       14.13      2.50 o 
  -6   6   1        9.30        7.80      1.47 o 
  -5   6   1      200.50      216.13      5.56 o 
  -4   6   1      204.51      201.88      4.39 o 
  -3   6   1        4.71        3.29      1.09 o 
  -2   6   1      374.91      370.86     10.12 o 
  -1   6   1      407.00      426.40     10.98 o 
   0   6   1        0.64       -0.35      2.76 o 
   2   6   1       62.25       59.99      2.92 o 
   3   6   1        0.59        0.89      1.56 o 
   4   6   1      540.47      531.41     14.67 o 
   5   6   1        1.20        3.62      1.90 o 
  -6   7   1       41.98       45.59      3.71 o 
  -5   7   1       38.42       45.06      2.20 o 
  -4   7   1       57.91       48.09      2.36 o 
  -3   7   1       72.83       64.06      2.55 o 
  -2   7   1     2010.03     1861.42     43.41 o 
  -1   7   1      324.27      336.99      5.96 o 
   0   7   1      192.54      186.01      5.18 o 
   1   7   1        1.79       -1.23      1.19 o 
   2   7   1       53.90       61.85      2.98 o 
   3   7   1       95.12       85.95      4.13 o 
   4   7   1        0.10       -1.21      1.90 o 
   5   7   1       84.48       85.23      5.26 o 
  -6   8   1       11.20       11.11      1.47 o 
  -5   8   1       18.10       20.04      1.49 o 
  -4   8   1       38.61       29.15      2.47 o 
  -3   8   1     1376.19     1333.68     18.77 o 
  -2   8   1      137.47      128.41      3.32 o 
  -1   8   1      205.82      188.68      4.04 o 
   0   8   1       58.11       49.99      4.83 o 
   1   8   1        0.18       -0.55      1.24 o 
   2   8   1        0.75       -0.79      1.49 o 
   3   8   1      269.11      263.44      5.46 o 
   4   8   1       57.65       60.76      3.11 o 
  -5   9   1        7.91        9.27      1.05 o 
  -4   9   1      209.12      225.31      4.91 o 
  -3   9   1       11.33       11.93      1.95 o 
  -2   9   1        0.24        0.49      0.99 o 
  -1   9   1      215.94      205.22      4.64 o 
   0   9   1       39.81       32.44      2.85 o 
   1   9   1      112.08      114.15      3.89 o 
   2   9   1        1.94        2.63      1.25 o 
   3   9   1       45.45       40.09      2.57 o 
   4   9   1       61.55       61.44      3.11 o 
  -4  10   1        2.14        2.08      0.99 o 
  -3  10   1        2.74        3.09      1.47 o 
  -2  10   1        0.52        1.34      1.02 o 
  -1  10   1        0.40        0.19      1.64 o 
   0  10   1       27.18       30.11      2.18 o 
   1  10   1       48.47       54.11      2.66 o 
   2  10   1       14.01       13.93      1.36 o 
   3  10   1       25.61       26.71      1.66 o 
  -3  11   1      241.36      245.60      7.59 o 
  -2  11   1       50.19       49.51      4.66 o 
  -1  11   1       16.54       15.02      1.91 o 
   0  11   1        6.98        8.48      1.33 o 
   1  11   1       13.75       14.07      4.75 o 
  -1 -12   2        0.52        0.86      1.38 o 
   0 -12   2       94.07      105.63      4.83 o 
   1 -12   2        7.86        8.80      1.40 o 
   2 -12   2       25.75       26.14      1.89 o 
   3 -12   2        4.60        2.76      1.38 o 
  -3 -11   2        2.02        1.90      1.21 o 
  -2 -11   2       65.63       66.86      7.16 o 
  -1 -11   2        1.01        2.51      1.73 o 
   0 -11   2      185.10      191.21      5.19 o 
   1 -11   2       11.32       11.76      1.70 o 
   2 -11   2       69.29       68.07      3.11 o 
   3 -11   2       96.98      100.10      7.34 o 
   4 -11   2       12.20       13.63      2.07 o 
  -4 -10   2        6.62        5.70      1.38 o 
  -3 -10   2       53.40       57.47      3.80 o 
  -2 -10   2       34.25       30.58      2.43 o 
  -1 -10   2        0.11        0.59      1.73 o 
   0 -10   2      110.33      103.43      4.09 o 
   1 -10   2       21.52       22.06      2.36 o 
   2 -10   2      306.31      309.48     13.63 o 
   3 -10   2       25.03       25.30      2.13 o 
   4 -10   2       51.89       48.17      2.56 o 
   5 -10   2       52.38       47.13      1.78 o 
  -4  -9   2      118.25      120.12      5.35 o 
  -3  -9   2        8.92        7.42      2.24 o 
  -2  -9   2        2.42        2.53      1.62 o 
  -1  -9   2      383.75      373.58      8.12 o 
   0  -9   2      133.91      143.92      5.05 o 
   1  -9   2      758.52      716.13     25.11 o 
   2  -9   2      129.65      128.75      4.66 o 
   3  -9   2        4.51        3.88      1.05 o 
   4  -9   2        2.49        6.04      1.16 o 
   5  -9   2       18.14       17.49      1.34 o 
  -5  -8   2        0.16       -2.09      1.04 o 
  -4  -8   2       11.30       11.91      2.59 o 
  -3  -8   2      127.89      122.20      6.21 o 
  -2  -8   2      259.47      276.25      6.83 o 
  -1  -8   2       49.52       46.99      4.30 o 
   0  -8   2       16.67       18.66      2.57 o 
   1  -8   2      323.98      322.90      6.71 o 
   2  -8   2       18.41       19.56      3.45 o 
   3  -8   2       52.53       46.83      3.19 o 
   4  -8   2      250.57      245.41      4.84 o 
   5  -8   2       54.47       49.18      2.61 o 
   6  -8   2        1.15        1.09      0.73 o 
  -5  -7   2       75.80       80.84      3.56 o 
  -4  -7   2       51.55       40.21      3.97 o 
  -3  -7   2       68.49       55.75      4.66 o 
  -2  -7   2       65.19       78.54      4.47 o 
  -1  -7   2      502.20      493.60     13.98 o 
   0  -7   2        2.95        4.14      5.01 o 
   2  -7   2      409.07      397.31      9.07 o 
   3  -7   2       33.18       29.78      1.62 o 
   4  -7   2        2.34        1.82      1.40 o 
   5  -7   2       43.58       30.15      3.02 o 
   6  -7   2       21.76       16.91      1.42 o 
  -6  -6   2        1.45       -0.17      1.73 o 
  -5  -6   2       39.71       42.63      3.97 o 
  -4  -6   2       44.80       39.52      3.97 o 
  -3  -6   2        2.81        1.67      1.99 o 
  -2  -6   2      694.91      618.40     40.04 o 
  -1  -6   2      615.85      617.54     37.97 o 
   0  -6   2       13.23       20.02      8.28 o 
   3  -6   2       29.74       24.93      2.06 o 
   4  -6   2       39.55       39.44      2.58 o 
   5  -6   2       82.68       80.01      3.19 o 
   6  -6   2        6.17        8.93      1.37 o 
   7  -6   2       46.31       48.80      2.23 o 
  -6  -5   2        3.33        4.83      2.59 o 
  -5  -5   2       48.37       54.54      4.66 o 
  -4  -5   2       26.18       31.07      3.62 o 
  -3  -5   2      439.10      428.25      9.36 o 
  -2  -5   2       83.51       81.12      4.66 o 
  -1  -5   2      454.05      474.94     23.04 o 
   0  -5   2       40.31       48.46     10.44 o 
   1  -5   2       25.37       33.14      7.59 o 
   2  -5   2       62.49       80.60      5.87 o 
   3  -5   2      288.76      273.04     11.74 o 
   4  -5   2      417.98      400.72      6.50 o 
   5  -5   2       25.53       27.53      2.74 o 
   6  -5   2        2.90        0.95      1.20 o 
   7  -5   2       30.26       32.56      1.98 o 
  -7  -4   2       41.35       41.59      3.28 o 
  -6  -4   2       15.36       15.53      3.45 o 
  -5  -4   2       47.01       53.40      3.07 o 
  -4  -4   2        4.47        4.13      1.52 o 
  -3  -4   2      109.60      107.70      6.39 o 
  -2  -4   2      119.31      102.17      5.35 o 
  -1  -4   2     4952.28     4895.41    107.53 o 
   0  -4   2       13.45       10.83      1.66 o 
   1  -4   2      293.84      288.75     17.60 o 
   2  -4   2     4680.46     5127.70     75.81 o 
   3  -4   2      550.11      589.92     19.16 o 
   4  -4   2      966.84      941.20     11.93 o 
   5  -4   2      434.26      434.59      7.01 o 
   6  -4   2        1.10        0.52      1.25 o 
   7  -4   2        0.34        0.59      1.03 o 
  -7  -3   2      271.87      264.41      8.46 o 
  -6  -3   2       24.95       22.26      3.80 o 
  -5  -3   2       36.70       47.46      5.87 o 
  -4  -3   2       74.14       86.12      6.56 o 
  -3  -3   2      985.70     1024.85     27.61 o 
  -2  -3   2     1169.31     1171.39     29.34 o 
  -1  -3   2     2212.23     2231.79     50.57 o 
   0  -3   2      124.93      117.02      4.66 o 
   1  -3   2     1176.21     1116.04     78.87 o 
   2  -3   2        8.87       10.70      2.93 o 
   3  -3   2      400.89      370.33     11.05 o 
   4  -3   2     1098.85     1078.35     19.02 o 
   5  -3   2      288.94      297.02      5.61 o 
   6  -3   2        1.76        1.81      1.59 o 
   7  -3   2       71.53       73.32      2.74 o 
  -7  -2   2      176.31      180.01      7.08 o 
  -6  -2   2        2.45       15.88      3.62 o 
  -5  -2   2      162.59      166.43      9.58 o 
  -4  -2   2      491.94      551.26     18.47 o 
  -3  -2   2      239.78      230.07      9.67 o 
  -2  -2   2     2881.50     2868.83     65.41 o 
  -1  -2   2     5485.68     5445.47    118.92 o 
   0  -2   2       63.61       76.46      3.28 o 
   1  -2   2      192.40      194.68      9.49 o 
   2  -2   2        1.48        0.35      2.07 o 
   3  -2   2      331.44      353.47     13.63 o 
   4  -2   2      186.55      198.35      6.38 o 
   5  -2   2       12.32       15.54      2.14 o 
   6  -2   2      196.86      207.76      5.36 o 
   7  -2   2        4.31        5.60      1.28 o 
  -7  -1   2       25.89       20.54      2.93 o 
  -6  -1   2      175.39      175.87      8.46 o 
  -5  -1   2      189.60      182.73      6.63 o 
  -4  -1   2       75.48       78.70      6.39 o 
  -3  -1   2     1412.62     1450.29     36.59 o 
  -2  -1   2     1984.37     1912.84     44.70 o 
  -1  -1   2     5322.06     5155.51    112.36 o 
   1  -1   2      982.57      955.82     23.47 o 
   2  -1   2      807.38      803.42     21.92 o 
   3  -1   2       74.77       72.49      5.87 o 
   4  -1   2      273.54      282.36     13.12 o 
   5  -1   2       38.18       36.19      4.57 o 
   6  -1   2      878.39      904.91     12.63 o 
   7  -1   2        4.09        4.57      1.22 o 
  -7   0   2       10.16       10.01      2.42 o 
  -6   0   2      214.95      208.49      8.80 o 
  -5   0   2        0.73        1.11      1.31 o 
  -4   0   2        7.93        6.39      2.59 o 
  -3   0   2       10.77       10.01      2.59 o 
  -2   0   2      546.93      532.97     14.84 o 
  -1   0   2      447.93      451.80      8.18 o 
   0   0   2       44.99       38.49      2.24 o 
   1   0   2     1447.18     1340.35     31.58 o 
   2   0   2      140.23      138.70      5.21 o 
   3   0   2      563.55      598.03     18.99 o 
   4   0   2      495.50      486.37     18.12 o 
   5   0   2      153.84      155.14      6.09 o 
   6   0   2      651.54      663.33     12.21 o 
   7   0   2       64.44       63.86      3.97 o 
  -7   1   2       33.63       33.66      3.28 o 
  -6   1   2        0.11       -1.61      1.98 o 
  -5   1   2        7.55        8.58      1.34 o 
  -4   1   2      134.28      133.59      7.94 o 
  -3   1   2      231.64      240.77      9.67 o 
  -2   1   2     4296.47     4147.48     64.04 o 
  -1   1   2     1281.24     1194.91     19.28 o 
   0   1   2     1048.03     1030.38     23.82 o 
   1   1   2      981.50      976.29     25.28 o 
   2   1   2       36.96       36.24      3.19 o 
   3   1   2     2284.78     2455.13     59.54 o 
   4   1   2      120.05      115.27      4.60 o 
   5   1   2        1.47        2.56      1.41 o 
   6   1   2      176.62      165.52      8.11 o 
   7   1   2       26.18       37.11      3.28 o 
  -7   2   2      145.44      137.48      7.59 o 
  -6   2   2        0.56        0.60      1.01 o 
  -5   2   2     1866.07     1890.05     21.88 o 
  -4   2   2      435.22      429.93     15.36 o 
  -3   2   2     1461.18     1395.39     24.21 o 
  -2   2   2      758.04      738.43     13.49 o 
  -1   2   2       29.86       23.82      3.11 o 
   0   2   2     9279.86     9076.64    193.65 o 
   1   2   2      211.73      201.63      6.09 o 
   2   2   2     2171.11     2285.35     46.78 o 
   3   2   2        1.89        0.86      1.90 o 
   4   2   2       37.18       33.40      2.12 o 
   5   2   2      127.68      118.98      4.14 o 
   6   2   2      170.67      169.31      8.11 o 
   7   2   2       68.55       60.23      3.62 o 
  -7   3   2        2.85        3.31      1.03 o 
  -6   3   2       75.79       76.79      3.04 o 
  -5   3   2      134.35      126.42      2.96 o 
  -4   3   2      372.31      383.20      7.02 o 
  -3   3   2     1837.72     1830.71     49.10 o 
  -2   3   2      302.95      331.55     11.22 o 
  -1   3   2      880.28      908.01     23.30 o 
   1   3   2      188.10      215.40     16.05 o 
   2   3   2       27.37       61.44     11.22 o 
   4   3   2      166.18      162.00      4.54 o 
   5   3   2      187.84      186.40      7.77 o 
   6   3   2        0.17       -0.77      1.31 o 
  -7   4   2      105.73      110.47      3.21 o 
  -6   4   2      145.54      140.95      4.63 o 
  -5   4   2      494.22      487.74      7.63 o 
  -4   4   2      130.88      125.76      3.01 o 
  -3   4   2      510.28      518.76     16.40 o 
  -2   4   2     1014.17     1073.18     27.79 o 
  -1   4   2      933.76      997.07     26.23 o 
   0   4   2      146.75      179.67      8.28 o 
   1   4   2     1306.94     1391.44     63.69 o 
   2   4   2      124.29      108.65     14.24 o 
   3   4   2       50.80       46.74      2.60 o 
   4   4   2        0.72        1.17      1.72 o 
   5   4   2       11.05        9.53      2.06 o 
   6   4   2        0.45        2.52      1.20 o 
  -7   5   2      137.70      141.69      3.85 o 
  -6   5   2        2.07        2.38      2.39 o 
  -5   5   2       11.95       12.57      2.73 o 
  -4   5   2      194.05      194.52      4.26 o 
  -3   5   2       22.06       22.70      2.01 o 
  -2   5   2      998.17     1000.01     19.87 o 
  -1   5   2       34.09       29.51      4.31 o 
   0   5   2      150.00      147.91      8.28 o 
   1   5   2       76.29       83.36      8.28 o 
   2   5   2       73.55       74.09      2.96 o 
   3   5   2      190.42      174.21      4.64 o 
   4   5   2       83.99       91.01     10.27 o 
   5   5   2       61.11       56.61      3.40 o 
   6   5   2        2.76        3.56      1.15 o 
  -7   6   2       14.83       13.33      2.42 o 
  -6   6   2        9.20        9.49      2.38 o 
  -5   6   2      100.73      112.04      4.03 o 
  -4   6   2      110.51      100.80      3.10 o 
  -3   6   2      413.60      408.26      6.48 o 
  -2   6   2      314.20      326.70      5.67 o 
  -1   6   2      144.13      138.52      6.90 o 
   0   6   2      136.25      135.12      7.42 o 
   1   6   2      107.76      101.61      2.21 o 
   2   6   2      250.23      229.47      4.54 o 
   3   6   2        9.98        9.77      1.83 o 
   4   6   2        3.91        3.11      1.57 o 
   5   6   2        0.22        0.20      2.16 o 
  -6   7   2      154.28      146.96      3.97 o 
  -5   7   2       35.70       27.24      2.16 o 
  -4   7   2       79.60       86.91      2.92 o 
  -3   7   2        2.44        1.07      1.15 o 
  -2   7   2      704.11      716.06      7.97 o 
  -1   7   2      665.36      660.27      7.51 o 
   0   7   2      216.97      217.14      3.73 o 
   1   7   2       76.47       64.79      2.33 o 
   2   7   2      306.07      300.83      5.33 o 
   3   7   2       11.79       10.70      1.69 o 
   4   7   2       73.35       74.26      2.96 o 
   5   7   2      153.97      150.35      3.88 o 
  -6   8   2       38.93       34.35      3.11 o 
  -5   8   2        5.79        7.73      1.38 o 
  -4   8   2      234.68      258.29      5.56 o 
  -3   8   2        1.46        1.01      1.25 o 
  -2   8   2        3.45        4.19      1.30 o 
  -1   8   2      615.02      603.00      7.62 o 
   0   8   2        0.15       -0.82      1.08 o 
   1   8   2      135.09      115.81      5.04 o 
   2   8   2        0.75        0.83      1.22 o 
   3   8   2      288.65      279.11      5.42 o 
   4   8   2      147.59      158.09      4.18 o 
  -5   9   2      139.69      144.18      4.31 o 
  -4   9   2        3.94        3.61      1.16 o 
  -3   9   2       12.20       12.54      1.40 o 
  -2   9   2      119.09      119.19      3.15 o 
  -1   9   2      254.50      262.08      4.42 o 
   0   9   2        3.71        4.54      1.49 o 
   1   9   2       63.61       69.73      5.90 o 
   2   9   2      101.97       99.77      2.70 o 
   3   9   2       49.22       46.28      2.24 o 
  -4  10   2       36.14       39.84      1.86 o 
  -3  10   2       36.34       36.22      2.37 o 
  -2  10   2       17.46       16.82      1.33 o 
  -1  10   2        3.61        3.80      1.30 o 
   0  10   2      127.61      127.11      3.52 o 
   1  10   2       33.63       29.41      3.40 o 
   2  10   2        4.71        6.12      1.52 o 
  -3  11   2        2.00        2.59      1.55 o 
  -2  11   2       20.69       22.19      2.26 o 
  -1  11   2       22.34       22.29      1.53 o 
   0  11   2       14.84       17.16      1.39 o 
  -1 -12   3       15.43       15.71      2.24 o 
   0 -12   3      253.56      269.59      8.46 o 
   1 -12   3        9.79       10.91      1.52 o 
   2 -12   3        3.07        4.38      1.15 o 
   3 -12   3       17.72       19.99      1.52 o 
  -3 -11   3       17.02       15.36      1.90 o 
  -2 -11   3       17.93       19.28      1.77 o 
  -1 -11   3        5.66        5.25      1.49 o 
   0 -11   3      174.99      161.72      6.90 o 
   1 -11   3      439.27      449.37      8.91 o 
   2 -11   3        1.82        1.80      1.33 o 
   3 -11   3       13.89       14.99      2.50 o 
   4 -11   3       49.81       46.43      3.11 o 
  -4 -10   3        1.99        2.42      1.38 o 
  -3 -10   3        0.80        2.42      1.73 o 
  -2 -10   3       24.34       21.21      2.13 o 
  -1 -10   3       55.15       53.34      3.17 o 
   0 -10   3      625.77      621.59     15.36 o 
   1 -10   3      394.83      405.75      8.60 o 
   2 -10   3        3.61        4.58      1.52 o 
   3 -10   3        1.24        1.71      1.15 o 
   4 -10   3        2.42        2.91      1.03 o 
   5 -10   3       86.31       84.58      2.27 o 
  -5  -9   3        0.20       -1.04      1.04 o 
  -4  -9   3       11.90        7.08      2.07 o 
  -3  -9   3       12.26       10.36      2.59 o 
  -2  -9   3       53.99       55.60      3.41 o 
  -1  -9   3      641.57      621.65     11.65 o 
   0  -9   3       55.97       55.67      2.62 o 
   1  -9   3      448.15      429.68      8.91 o 
   2  -9   3        6.23        5.04      1.70 o 
   3  -9   3      236.91      214.11      4.92 o 
   4  -9   3       47.78       48.99      2.92 o 
   5  -9   3        6.51        5.01      1.01 o 
  -5  -8   3      189.33      194.84      5.01 o 
  -4  -8   3      124.64      117.88      5.87 o 
  -3  -8   3       96.34       98.72      5.87 o 
  -2  -8   3       51.40       46.52      2.99 o 
  -1  -8   3       18.78       19.72      2.61 o 
   0  -8   3      256.98      236.62      4.61 o 
   1  -8   3     1521.94     1466.09     23.25 o 
   2  -8   3       36.18       42.47      4.39 o 
   3  -8   3      326.77      319.04      4.94 o 
   4  -8   3       11.15        4.72      1.07 o 
   5  -8   3        1.19        2.26      1.07 o 
   6  -8   3       71.11       78.94      3.19 o 
  -5  -7   3       66.21       61.96      5.52 o 
  -4  -7   3       10.85       11.91      2.76 o 
  -3  -7   3       21.47       22.95      3.62 o 
  -2  -7   3      163.41      153.42      6.37 o 
  -1  -7   3      256.39      225.71      7.74 o 
   0  -7   3      845.91      863.14     47.12 o 
   2  -7   3        0.90        0.79      1.59 o 
   3  -7   3      540.11      545.42      7.34 o 
   4  -7   3        1.08        1.03      1.03 o 
   5  -7   3      387.08      357.53      6.61 o 
   6  -7   3       30.18       31.95      1.66 o 
  -6  -6   3      120.05      131.69      5.87 o 
  -5  -6   3      427.17      444.36      7.80 o 
  -4  -6   3       54.20       53.68      4.66 o 
  -3  -6   3        2.84        3.25      2.16 o 
  -1  -6   3       37.07       19.68      9.67 o 
   0  -6   3      221.36      217.29     18.99 o 
   1  -6   3       69.92       74.39      9.84 o 
   2  -6   3      122.25      108.73      7.08 o 
   3  -6   3       31.86       40.75      2.06 o 
   4  -6   3       23.14       23.65      2.20 o 
   5  -6   3       30.12       36.24      2.64 o 
   6  -6   3        0.29        2.08      1.16 o 
  -6  -5   3       99.06      101.48      5.87 o 
  -5  -5   3        3.65        1.41      2.00 o 
  -4  -5   3      363.88      345.73      8.33 o 
  -3  -5   3        9.01       10.36      2.59 o 
  -2  -5   3       44.57       35.90      3.80 o 
  -1  -5   3      106.70      106.66      5.18 o 
   0  -5   3       16.17       17.36      2.44 o 
   1  -5   3      145.28      137.42      5.80 o 
   2  -5   3      100.69       98.72      6.90 o 
   3  -5   3      154.08      125.93      4.82 o 
   4  -5   3      310.64      302.38      5.55 o 
   5  -5   3       10.49        8.47      1.71 o 
   6  -5   3       29.38       30.51      2.00 o 
   7  -5   3       40.48       47.64      2.93 o 
  -7  -4   3       62.64       64.03      3.80 o 
  -6  -4   3        4.36        5.18      2.76 o 
  -5  -4   3      149.68      145.60      6.73 o 
  -4  -4   3       33.60       24.82      3.19 o 
  -3  -4   3       82.50       86.99      5.87 o 
  -2  -4   3      218.41      209.18      8.28 o 
  -1  -4   3     1951.30     1935.80     44.87 o 
   0  -4   3       26.95       37.80      3.11 o 
   1  -4   3      200.56      188.74      5.17 o 
   2  -4   3      328.06      364.63      9.21 o 
   3  -4   3      226.78      216.90      7.38 o 
   4  -4   3        0.07       -0.10      1.27 o 
   5  -4   3      638.19      620.68      9.01 o 
   6  -4   3      164.04      166.98      4.13 o 
   7  -4   3       69.29       69.34      4.06 o 
  -7  -3   3       51.04       48.33      3.80 o 
  -6  -3   3      104.90       99.59      6.56 o 
  -5  -3   3       82.74       77.76      3.78 o 
  -4  -3   3       24.99       42.46      5.35 o 
  -3  -3   3      374.69      407.15     13.98 o 
  -2  -3   3       15.56       14.15      2.59 o 
  -1  -3   3      263.82      283.91      8.80 o 
   0  -3   3     6400.20     6369.01    143.94 o 
   1  -3   3      501.28      469.18     16.05 o 
   2  -3   3        1.23        0.32      1.87 o 
   3  -3   3      913.08      972.69     48.76 o 
   4  -3   3      171.09      182.44      5.08 o 
   5  -3   3     1059.95     1000.32     15.14 o 
   6  -3   3        8.08        8.31      1.89 o 
   7  -3   3      284.58      303.01      5.91 o 
  -7  -2   3        8.39        8.97      2.24 o 
  -6  -2   3      532.92      532.97     15.88 o 
  -5  -2   3       24.94       28.49      8.28 o 
  -4  -2   3       33.03       30.55      4.31 o 
  -3  -2   3     1375.03     1380.91     35.21 o 
  -2  -2   3      504.84      507.59     14.84 o 
  -1  -2   3    18385.02    17259.25    384.71 o 
   0  -2   3       39.62       39.18      2.76 o 
   1  -2   3       21.60       15.19      2.42 o 
   2  -2   3       10.80        5.87      2.76 o 
   3  -2   3       98.42      102.35      7.42 o 
   4  -2   3      208.94      201.91     10.79 o 
   5  -2   3      503.77      447.51     17.95 o 
   6  -2   3       70.62       66.70      3.60 o 
   7  -2   3       55.56       64.57      2.50 o 
  -7  -1   3       27.65       26.06      3.11 o 
  -6  -1   3      125.05      120.64      6.90 o 
  -5  -1   3       27.38       26.48      3.11 o 
  -4  -1   3      111.66       92.16      6.73 o 
  -3  -1   3       20.40       27.44      3.97 o 
  -2  -1   3       50.99       36.76      3.28 o 
  -1  -1   3     7270.96     6210.91    137.04 o 
   0  -1   3     6788.24     6772.49    106.19 o 
   2  -1   3        2.22        4.14      2.59 o 
   3  -1   3      112.16      152.23      8.80 o 
   4  -1   3      153.07      158.62      4.81 o 
   5  -1   3       14.36       13.83      2.74 o 
   6  -1   3       37.92       48.75      4.49 o 
   7  -1   3        4.10        3.67      1.03 o 
  -7   0   3       95.02       98.21      5.18 o 
  -6   0   3       11.81       11.10      2.19 o 
  -5   0   3      135.87      143.47      5.76 o 
  -4   0   3       29.11       27.44      3.97 o 
  -3   0   3        0.40       -0.52      1.90 o 
  -2   0   3        1.77        2.15      1.24 o 
  -1   0   3       74.46       70.94      2.93 o 
   0   0   3        6.27        5.07      0.91 o 
   1   0   3      598.78      569.60     10.25 o 
   2   0   3       23.90       27.96      3.97 o 
   3   0   3       41.00       57.65      5.52 o 
   4   0   3       15.38       14.52      1.65 o 
   5   0   3      213.93      203.46      4.65 o 
   6   0   3        4.13        2.91      1.49 o 
   7   0   3       38.84       39.87      2.93 o 
  -7   1   3       32.34       32.46      4.49 o 
  -6   1   3       51.84       53.30      3.59 o 
  -5   1   3       87.96       79.67      4.39 o 
  -4   1   3      486.41      500.17     16.91 o 
  -3   1   3      160.06      173.97      5.49 o 
  -2   1   3      229.57      233.47      8.80 o 
  -1   1   3     4669.24     4419.32     67.36 o 
   0   1   3      790.45      750.04     12.74 o 
   1   1   3     1350.23     1315.36     37.88 o 
   2   1   3       48.04       28.82      3.62 o 
   3   1   3      501.17      540.04     17.95 o 
   4   1   3      205.19      183.10      3.88 o 
   5   1   3      202.14      198.20      6.30 o 
   6   1   3        6.98        9.04      1.69 o 
  -7   2   3       90.94       85.66      3.52 o 
  -6   2   3       44.95       47.23      2.94 o 
  -5   2   3      102.29      103.23      2.61 o 
  -4   2   3       22.84       24.34      3.80 o 
  -3   2   3      569.71      607.53     17.95 o 
  -2   2   3      447.00      466.78      9.43 o 
  -1   2   3      904.39      869.52     22.09 o 
   0   2   3       52.46       63.34      4.49 o 
   1   2   3       26.87       27.55      2.20 o 
   2   2   3      140.61      159.48      7.25 o 
   3   2   3      149.46      148.08      7.94 o 
   4   2   3      363.54      350.19      7.92 o 
   5   2   3       57.34       56.02      2.91 o 
   6   2   3       34.06       33.09      2.43 o 
  -7   3   3       29.48       27.04      2.10 o 
  -6   3   3       94.91       87.82      2.95 o 
  -5   3   3       12.89       13.01      2.41 o 
  -4   3   3     1074.37     1045.72     15.01 o 
  -3   3   3      259.69      259.15      7.76 o 
  -2   3   3      462.20      489.99     15.02 o 
  -1   3   3       63.73       96.13      5.70 o 
   0   3   3     1001.96     1102.52     27.96 o 
   1   3   3     4079.01     4129.10     91.13 o 
   2   3   3      587.93      520.71     20.71 o 
   3   3   3     1063.30      994.89     15.59 o 
   4   3   3       24.87       30.93      3.35 o 
   5   3   3        1.97        1.81      1.39 o 
   6   3   3       20.06       21.36      1.91 o 
  -7   4   3       22.33       22.02      1.29 o 
  -6   4   3       39.49       37.81      2.07 o 
  -5   4   3        1.37       -0.62      1.06 o 
  -4   4   3       92.50       85.39      2.84 o 
  -3   4   3        5.50        7.48      2.11 o 
  -2   4   3      605.19      612.19     18.81 o 
  -1   4   3      700.74      786.85     22.26 o 
   0   4   3        1.54        3.28      2.42 o 
   1   4   3       41.12       55.75      6.04 o 
   2   4   3      200.67      202.80     13.46 o 
   3   4   3      251.48      226.14      6.37 o 
   4   4   3      175.26      176.40      5.63 o 
   5   4   3      118.25      140.23      8.28 o 
   6   4   3       44.33       41.15      2.02 o 
  -7   5   3        5.85        5.24      1.20 o 
  -6   5   3        4.45        6.06      1.15 o 
  -5   5   3      439.26      447.17      7.15 o 
  -4   5   3      421.49      402.14      6.53 o 
  -3   5   3       86.39       77.02      1.93 o 
  -2   5   3       89.73       82.58      4.92 o 
  -1   5   3      281.81      308.29      9.02 o 
   0   5   3      107.59       95.92      5.22 o 
   1   5   3      544.04      558.41     10.22 o 
   2   5   3       29.19       29.15      1.55 o 
   3   5   3        0.29       -1.08      1.16 o 
   4   5   3      284.08      300.69      6.20 o 
   5   5   3       25.10       23.04      2.85 o 
  -6   6   3       35.04       43.21      2.37 o 
  -5   6   3       18.25       18.49      1.98 o 
  -4   6   3      296.18      287.56      4.74 o 
  -3   6   3      227.87      233.83      3.67 o 
  -2   6   3       35.95       38.69      4.16 o 
  -1   6   3      260.75      258.26      3.59 o 
   0   6   3      111.65      111.07      2.44 o 
   1   6   3       28.00       29.16      1.69 o 
   2   6   3       18.31       19.32      2.68 o 
   3   6   3      118.73      126.09      3.63 o 
   4   6   3       35.62       35.99      3.36 o 
   5   6   3       15.34       13.43      1.62 o 
  -6   7   3      102.48      102.33      4.96 o 
  -5   7   3       58.24       61.64      4.23 o 
  -4   7   3      104.19      104.21      3.18 o 
  -3   7   3       69.26       65.59      6.23 o 
  -2   7   3        1.71        1.48      0.99 o 
  -1   7   3        1.98        1.91      0.92 o 
   0   7   3      142.99      140.87      2.96 o 
   1   7   3      314.50      296.93      4.54 o 
   2   7   3       21.36       22.40      1.79 o 
   3   7   3      124.69      131.61      3.87 o 
   4   7   3       36.21       38.36      4.30 o 
  -5   8   3       30.60       28.29      1.84 o 
  -4   8   3       66.57       72.02      2.52 o 
  -3   8   3       27.86       28.03      2.57 o 
  -2   8   3       82.09       81.14      2.51 o 
  -1   8   3      264.11      261.29      4.44 o 
   0   8   3       81.85       87.70      2.80 o 
   1   8   3      442.28      407.60     10.36 o 
   2   8   3       11.40       11.45      1.35 o 
   3   8   3      157.70      158.11      3.77 o 
   4   8   3        5.82        5.38      1.64 o 
  -5   9   3      304.47      305.42     12.77 o 
  -4   9   3      100.40       99.26      2.57 o 
  -3   9   3      144.70      155.44      3.44 o 
  -2   9   3        6.53        7.68      1.14 o 
  -1   9   3       17.90       19.60      1.51 o 
   0   9   3       34.52       32.19      3.66 o 
   1   9   3       36.02       36.08      2.77 o 
   2   9   3       48.26       35.67      3.19 o 
   3   9   3        2.61        2.79      0.89 o 
  -4  10   3        1.23        1.91      0.83 o 
  -3  10   3      143.34      141.86      2.99 o 
  -2  10   3       60.02       59.77      1.91 o 
  -1  10   3       79.31       75.11      2.26 o 
   0  10   3        1.19       -0.22      1.09 o 
   1  10   3       47.01       43.51      2.65 o 
  -1  11   3       41.97       51.11      1.92 o 
  -2 -12   4        5.00        5.52      1.38 o 
  -1 -12   4        2.09        1.52      1.03 o 
   0 -12   4      379.62      385.92     10.70 o 
   1 -12   4        1.15        1.00      1.15 o 
   2 -12   4       68.17       66.12      2.68 o 
   3 -12   4       74.99       89.99      5.18 o 
  -3 -11   4      184.91      165.00      5.70 o 
  -2 -11   4       54.93       49.10      2.73 o 
  -1 -11   4       52.85       60.64      3.11 o 
   0 -11   4      229.29      236.88      5.79 o 
   1 -11   4       57.82       58.34      3.10 o 
   2 -11   4      236.01      241.53      5.85 o 
   3 -11   4       89.21       85.95      3.17 o 
   4 -11   4       53.43       56.70      1.97 o 
  -4 -10   4       43.24       38.49      2.93 o 
  -3 -10   4       10.11        6.73      2.07 o 
  -2 -10   4        2.08        0.35      1.46 o 
  -1 -10   4        5.32        5.29      2.68 o 
   0 -10   4        0.09       -1.50      1.40 o 
   1 -10   4      133.00      138.29      4.57 o 
   2 -10   4      131.60      130.88      4.44 o 
   3 -10   4       25.94       24.31      1.87 o 
   4 -10   4       79.36       78.36      3.01 o 
   5 -10   4        0.08       -0.55      1.02 o 
  -5  -9   4       64.06       60.92      2.57 o 
  -4  -9   4       20.42       22.78      2.93 o 
  -3  -9   4       75.70       89.58      5.52 o 
  -2  -9   4       30.56       32.69      2.74 o 
  -1  -9   4        6.36        7.86      1.83 o 
   0  -9   4      326.37      301.81      6.95 o 
   1  -9   4       88.84       85.63      3.99 o 
   2  -9   4      330.34      313.18      6.12 o 
   3  -9   4       35.92       34.84      3.04 o 
   4  -9   4        6.84        3.30      0.93 o 
   5  -9   4      127.71      133.09      3.23 o 
  -5  -8   4        2.28        4.38      1.44 o 
  -4  -8   4       45.86       46.60      4.14 o 
  -3  -8   4      215.02      236.28      8.97 o 
  -2  -8   4        8.82        8.11      2.76 o 
  -1  -8   4       17.06       15.29      3.44 o 
   0  -8   4        1.78        0.60      2.33 o 
   1  -8   4      169.76      163.34      3.40 o 
   2  -8   4      403.24      383.41      6.98 o 
   3  -8   4       85.32       74.63      3.19 o 
   4  -8   4      682.05      603.26     16.22 o 
   5  -8   4       48.69       44.83      3.04 o 
   6  -8   4        2.55        7.08      0.99 o 
  -5  -7   4      376.78      398.22      8.55 o 
  -4  -7   4     1039.38     1039.18     24.51 o 
  -3  -7   4       67.51       68.78      5.15 o 
  -2  -7   4      252.03      238.70     16.66 o 
  -1  -7   4        5.13       14.90      4.31 o 
   0  -7   4       19.85       15.88      7.25 o 
   2  -7   4      602.62      611.71     11.86 o 
   3  -7   4      133.49      136.99      3.24 o 
   4  -7   4       66.29       70.60      2.50 o 
   5  -7   4        0.54       -0.56      1.12 o 
   6  -7   4       32.80       29.17      1.69 o 
  -6  -6   4        4.69        5.34      1.45 o 
  -5  -6   4        3.52        6.19      1.61 o 
  -4  -6   4      117.67      115.98      6.04 o 
  -3  -6   4       75.51       74.09      3.72 o 
  -2  -6   4      587.77      640.32     18.64 o 
  -1  -6   4      245.61      256.82      9.49 o 
   0  -6   4        0.29        1.43      1.50 o 
   1  -6   4     2440.07     2586.30    106.49 o 
   2  -6   4       11.53       16.40      3.97 o 
   3  -6   4       19.90       20.00      2.14 o 
   4  -6   4        0.71       -0.41      1.19 o 
   5  -6   4        9.49        9.10      1.59 o 
   6  -6   4      210.32      200.70      4.18 o 
  -6  -5   4        0.86        3.37      1.57 o 
  -5  -5   4       19.31       18.15      3.28 o 
  -4  -5   4      293.02      290.74      7.51 o 
  -3  -5   4       39.55       39.52      4.31 o 
  -2  -5   4       47.87       55.06      4.31 o 
  -1  -5   4        3.77       13.12      2.42 o 
   0  -5   4      953.38     1018.47     25.89 o 
   1  -5   4      104.37       90.52      5.06 o 
   2  -5   4       78.63       82.04      6.90 o 
   3  -5   4        1.04        3.41      1.69 o 
   4  -5   4      126.94      117.04      3.51 o 
   5  -5   4       54.31       52.69      4.06 o 
   6  -5   4        7.04        5.92      1.33 o 
  -7  -4   4       56.83       63.17      3.80 o 
  -6  -4   4        0.42       -0.35      2.24 o 
  -5  -4   4       57.23       55.08      3.24 o 
  -4  -4   4       80.53       84.40      6.39 o 
  -3  -4   4      105.77      109.25      6.56 o 
  -2  -4   4       31.67       41.42      3.80 o 
  -1  -4   4       32.81       32.79      3.45 o 
   0  -4   4      176.58      197.27      7.42 o 
   1  -4   4       38.99       34.17      2.93 o 
   2  -4   4      513.18      515.40     13.81 o 
   3  -4   4      204.54      195.69      7.38 o 
   4  -4   4       40.26       47.26      5.03 o 
   5  -4   4        1.17        1.60      1.59 o 
   6  -4   4        0.23        0.48      1.37 o 
   7  -4   4       31.12       32.15      1.83 o 
  -7  -3   4       53.72       51.78      3.80 o 
  -6  -3   4        6.75        4.49      2.59 o 
  -5  -3   4        1.11       -0.67      1.33 o 
  -4  -3   4      105.50       95.69      3.82 o 
  -3  -3   4       50.31       64.20      5.18 o 
  -2  -3   4     1070.22     1153.61     29.17 o 
  -1  -3   4        8.99        7.42      1.90 o 
   0  -3   4     2230.97     2356.58     53.85 o 
   1  -3   4      872.17      811.01     21.57 o 
   2  -3   4      153.74      157.59      6.10 o 
   3  -3   4      186.97      219.47      7.73 o 
   4  -3   4        7.02        6.75      1.32 o 
   5  -3   4      373.25      371.48      9.64 o 
   6  -3   4      113.05      110.30      3.42 o 
   7  -3   4      123.54      129.62      2.97 o 
  -7  -2   4       19.64       13.98      2.42 o 
  -6  -2   4        9.36        7.77      2.76 o 
  -5  -2   4       75.11       79.38      3.61 o 
  -4  -2   4        3.44        5.63      1.91 o 
  -2  -2   4      122.43      116.33      5.70 o 
  -1  -2   4     2860.80     2837.77     63.69 o 
   0  -2   4     1671.64     1664.65     38.66 o 
   1  -2   4      261.75      250.26      8.97 o 
   3  -2   4       91.55       98.03      7.42 o 
   4  -2   4     1520.97     1452.11     20.06 o 
   5  -2   4      393.84      394.45      7.93 o 
   6  -2   4       10.55        9.34      1.55 o 
   7  -2   4        3.89        4.65      0.96 o 
  -7  -1   4        1.05       -0.52      1.73 o 
  -6  -1   4       21.58       17.78      3.28 o 
  -5  -1   4      431.02      413.83      7.99 o 
  -4  -1   4      371.50      349.15     13.46 o 
  -3  -1   4      455.13      501.04     15.88 o 
  -2  -1   4     1631.37     1573.18     37.63 o 
  -1  -1   4     3771.47     3816.02     58.87 o 
   0  -1   4     3688.35     3576.15     54.89 o 
   1  -1   4      480.31      448.05     10.70 o 
   2  -1   4      276.67      310.67     12.08 o 
   3  -1   4       10.30        5.70      3.11 o 
   4  -1   4       15.76       20.25      3.59 o 
   5  -1   4        7.90        5.07      1.43 o 
   6  -1   4      147.22      150.80      9.84 o 
   7  -1   4       16.78       14.15      3.97 o 
  -7   0   4      163.33      171.56      6.73 o 
  -6   0   4       82.97       91.85      4.27 o 
  -5   0   4       83.90       91.18      4.59 o 
  -4   0   4        2.37        1.90      2.07 o 
  -3   0   4       49.56       27.79      3.62 o 
  -2   0   4      570.69      576.87     11.35 o 
  -1   0   4     3222.06     3160.34     56.78 o 
   0   0   4     3794.11     3823.04     58.62 o 
   1   0   4        2.52        1.13      1.02 o 
   2   0   4      205.44      179.15      8.46 o 
   3   0   4        2.73        1.90      2.59 o 
   4   0   4      121.70      137.73      3.43 o 
   5   0   4        9.31       10.85      1.75 o 
   6   0   4      117.65      114.95      3.55 o 
  -7   1   4       92.02       86.54      3.61 o 
  -6   1   4      106.13      105.70      7.77 o 
  -5   1   4       24.01       24.45      2.73 o 
  -4   1   4      189.10      200.38      9.32 o 
  -3   1   4      162.51      160.11      5.37 o 
  -2   1   4      111.98      120.53      3.98 o 
  -1   1   4      149.52      154.83      3.98 o 
   0   1   4      363.52      375.63      7.47 o 
   1   1   4     1813.38     1912.24     31.04 o 
   2   1   4     1214.53     1202.97     31.41 o 
   3   1   4       13.93       11.22      3.28 o 
   4   1   4        9.59        9.31      1.34 o 
   5   1   4       76.87       73.94      3.34 o 
   6   1   4        8.43        7.59      1.28 o 
  -7   2   4        0.20        1.57      1.64 o 
  -6   2   4       39.32       41.43      4.64 o 
  -5   2   4        0.06        0.97      1.23 o 
  -4   2   4      179.38      175.38      5.95 o 
  -3   2   4      178.62      167.61      8.20 o 
  -2   2   4        8.87       13.98      2.93 o 
  -1   2   4       22.89       25.54      3.62 o 
   0   2   4     2529.42     2682.26     60.23 o 
   1   2   4     2998.77     3135.14     69.55 o 
   2   2   4       37.10       40.39      7.59 o 
   3   2   4        0.37        1.68      1.25 o 
   4   2   4        0.67       -1.17      1.23 o 
   5   2   4        1.01       -0.86      1.40 o 
   6   2   4       30.95       33.36      2.06 o 
  -7   3   4      216.72      217.22      5.43 o 
  -6   3   4       77.84       79.82      2.72 o 
  -5   3   4        9.56       11.14      2.17 o 
  -4   3   4        0.71       -0.07      0.87 o 
  -3   3   4       66.80       76.40      4.39 o 
  -2   3   4      272.24      280.46     10.87 o 
  -1   3   4       40.39       57.30      5.01 o 
   0   3   4       13.90       27.96      3.80 o 
   1   3   4      222.87      240.42      9.84 o 
   2   3   4        0.29       -2.93      4.66 o 
   3   3   4      211.28      196.33      3.83 o 
   4   3   4        5.22        4.73      1.51 o 
   5   3   4        6.44        7.30      1.57 o 
   6   3   4       17.76       19.43      1.47 o 
  -7   4   4       22.87       20.20      1.82 o 
  -6   4   4      180.69      190.00      4.01 o 
  -5   4   4     1059.13     1077.83     13.69 o 
  -4   4   4      191.12      198.62      4.22 o 
  -3   4   4        1.32        2.08      0.89 o 
  -2   4   4      907.93      946.83     19.21 o 
  -1   4   4        8.83        6.72      2.03 o 
   0   4   4      137.89      111.95      9.75 o 
   1   4   4       74.14       99.48      5.95 o 
   2   4   4      990.39     1000.33      9.60 o 
   3   4   4     1420.42     1412.41     14.19 o 
   4   4   4        1.99        1.90      1.28 o 
   5   4   4      101.61      114.73      4.14 o 
  -7   5   4        2.19        1.55      2.07 o 
  -6   5   4        4.02        4.77      1.07 o 
  -5   5   4        1.28        1.91      1.19 o 
  -4   5   4        3.08        4.64      1.20 o 
  -3   5   4     1707.28     1702.23     15.98 o 
  -2   5   4       12.54       12.26      1.11 o 
  -1   5   4      130.87      126.23      3.29 o 
   0   5   4        7.00        5.15      1.30 o 
   1   5   4        0.76       -0.37      0.83 o 
   2   5   4       16.70       17.23      1.41 o 
   3   5   4      460.18      475.50      6.57 o 
   4   5   4      566.22      606.29     16.35 o 
   5   5   4        1.86        1.97      1.28 o 
  -6   6   4       47.33       47.95      2.44 o 
  -5   6   4       31.68       32.75      2.30 o 
  -4   6   4     1362.24     1377.23     16.66 o 
  -3   6   4      458.10      448.79      5.99 o 
  -2   6   4      225.78      223.66      4.50 o 
  -1   6   4        6.80        7.53      1.00 o 
   0   6   4        9.67       11.29      1.37 o 
   1   6   4       71.74       69.29      2.44 o 
   2   6   4       96.43       94.15      2.75 o 
   3   6   4       74.50       74.54      2.59 o 
   4   6   4       14.93       13.54      1.60 o 
  -6   7   4       16.24       15.61      1.46 o 
  -5   7   4       24.08       29.18      3.10 o 
  -4   7   4       15.66       14.91      2.59 o 
  -3   7   4      152.53      157.49      3.26 o 
  -2   7   4      196.00      194.36      3.65 o 
  -1   7   4       32.99       35.94      1.73 o 
   0   7   4      129.83      121.45      2.86 o 
   1   7   4       18.64       18.70      1.57 o 
   2   7   4        4.39        5.90      1.21 o 
   3   7   4        1.42        1.96      1.11 o 
   4   7   4       14.09       14.16      1.27 o 
  -5   8   4       37.79       37.09      2.00 o 
  -4   8   4        1.16        0.80      0.97 o 
  -3   8   4      121.96      124.53      3.25 o 
  -2   8   4        0.92        1.18      1.13 o 
  -1   8   4       86.92       86.17      2.38 o 
   0   8   4        2.57        1.88      1.08 o 
   1   8   4       40.20       37.17      1.98 o 
   2   8   4      295.89      303.46      4.87 o 
   3   8   4        0.10       -0.38      0.91 o 
  -4   9   4      236.54      238.24      3.93 o 
  -3   9   4       56.78       61.46      3.03 o 
  -2   9   4       71.95       74.81      3.81 o 
  -1   9   4        3.32        6.11      1.11 o 
   0   9   4      125.67      115.66      4.13 o 
   1   9   4       28.60       32.04      2.74 o 
   2   9   4      299.06      280.53      4.91 o 
  -3  10   4       14.37       13.80      1.19 o 
  -2  10   4       44.01       38.96      1.95 o 
  -1  10   4       18.08       18.69      1.27 o 
   0  10   4      114.22      103.34      2.79 o 
   1  10   4       51.91       61.24      2.02 o 
  -2 -12   5        7.82        7.08      1.55 o 
  -1 -12   5      175.06      163.60      4.14 o 
   0 -12   5       32.80       38.05      3.11 o 
   1 -12   5       27.34       22.95      2.76 o 
   2 -12   5       81.46       84.54      2.92 o 
   3 -12   5        7.19       10.06      1.22 o 
  -3 -11   5       21.36       16.05      2.07 o 
  -2 -11   5      511.85      508.80     13.29 o 
  -1 -11   5       18.24       20.36      2.13 o 
   0 -11   5       21.72       27.36      2.38 o 
   1 -11   5        1.42        0.37      1.24 o 
   2 -11   5      132.95      136.52      5.44 o 
   3 -11   5       52.07       59.09      2.34 o 
   4 -11   5       39.74       38.46      1.74 o 
  -4 -10   5        0.55        1.11      1.29 o 
  -3 -10   5        5.39        5.87      2.07 o 
  -2 -10   5       24.27       30.20      3.80 o 
  -1 -10   5       10.18       14.05      2.50 o 
   0 -10   5      313.80      338.93     10.18 o 
   1 -10   5       18.11       22.76      1.85 o 
   2 -10   5       26.61       28.87      2.27 o 
   3 -10   5       46.99       49.30      2.49 o 
   4 -10   5      134.86      118.00      3.21 o 
   5 -10   5        9.40        7.46      1.24 o 
  -5  -9   5        4.57        3.56      1.21 o 
  -4  -9   5       68.14       65.76      4.49 o 
  -3  -9   5        0.52       -1.73      2.07 o 
  -2  -9   5      173.67      177.77      7.77 o 
  -1  -9   5        7.48        5.96      1.77 o 
   0  -9   5        8.04       10.19      1.95 o 
   1  -9   5        0.01        0.53      0.99 o 
   2  -9   5       42.68       35.60      2.30 o 
   3  -9   5       78.03       72.28      3.11 o 
   4  -9   5        0.38        1.18      1.19 o 
   5  -9   5       69.66       69.57      2.31 o 
  -5  -8   5        0.27       -0.86      1.28 o 
  -4  -8   5       19.83       22.44      3.28 o 
  -3  -8   5       69.49       78.18      5.52 o 
  -2  -8   5      164.21      172.59      7.42 o 
  -1  -8   5        0.71        3.29      1.38 o 
   0  -8   5       78.20       74.33      3.22 o 
   1  -8   5      986.72     1001.29     13.53 o 
   2  -8   5       19.64       12.45      2.16 o 
   3  -8   5       79.90       77.99      4.10 o 
   4  -8   5        3.06        4.36      1.09 o 
   5  -8   5       71.56       65.06      2.37 o 
   6  -8   5        7.08        6.85      0.88 o 
  -6  -7   5        0.36        4.49      1.73 o 
  -5  -7   5       23.12       24.02      2.45 o 
  -4  -7   5       44.58       49.36      4.49 o 
  -3  -7   5        5.53        7.25      2.76 o 
  -2  -7   5      281.96      274.25      9.15 o 
  -1  -7   5      266.32      223.44      9.41 o 
   0  -7   5       52.96       49.82      9.67 o 
   2  -7   5        3.07        4.65      1.45 o 
   3  -7   5      336.94      323.51      5.58 o 
   4  -7   5      320.65      297.40      5.88 o 
   5  -7   5        0.66        2.69      1.18 o 
   6  -7   5       92.78       89.79      2.34 o 
  -6  -6   5        0.06        0.69      1.90 o 
  -5  -6   5        1.03       -2.07      2.93 o 
  -4  -6   5      856.38      849.99     20.19 o 
  -3  -6   5      420.70      417.15      9.40 o 
  -2  -6   5     1143.65     1052.12     28.13 o 
  -1  -6   5       45.92       41.08      4.31 o 
   0  -6   5        1.91        7.42      2.24 o 
   1  -6   5      610.40      607.53     18.81 o 
   2  -6   5      188.60      206.25     10.87 o 
   3  -6   5      412.50      396.67      6.29 o 
   4  -6   5       37.64       33.91      1.93 o 
   5  -6   5        7.29        7.14      1.29 o 
   6  -6   5      113.87      118.37      2.63 o 
  -6  -5   5        4.74        7.05      1.70 o 
  -5  -5   5       30.51       41.97      3.39 o 
  -4  -5   5        3.82        3.97      2.07 o 
  -3  -5   5       73.90       66.28      5.18 o 
  -2  -5   5     5654.68     5993.79    133.76 o 
  -1  -5   5     1854.29     2017.26     47.98 o 
   0  -5   5     1248.06     1287.89     32.27 o 
   1  -5   5      670.23      677.10     14.22 o 
   2  -5   5      557.53      571.03     16.31 o 
   3  -5   5      272.83      264.10      4.27 o 
   4  -5   5      178.74      187.41      3.62 o 
   5  -5   5       46.33       35.83      2.37 o 
   6  -5   5       29.27       36.81      4.20 o 
  -7  -4   5        9.70       10.01      1.90 o 
  -6  -4   5       44.47       46.88      3.17 o 
  -5  -4   5      162.90      164.73      6.77 o 
  -4  -4   5      137.99      143.85      4.51 o 
  -3  -4   5      755.27      759.58     22.09 o 
  -2  -4   5      832.22      969.11     25.72 o 
  -1  -4   5       33.36       43.84      3.97 o 
   0  -4   5      458.40      426.48      9.57 o 
   1  -4   5        7.69       10.50      2.36 o 
   2  -4   5      110.79       81.77      8.72 o 
   3  -4   5       23.10       32.32      2.83 o 
   4  -4   5      195.00      186.85      3.70 o 
   5  -4   5      339.32      360.17      8.17 o 
   6  -4   5       77.36       73.94      2.71 o 
  -7  -3   5        8.36        8.63      2.07 o 
  -6  -3   5      352.97      335.45      7.81 o 
  -5  -3   5        0.04       -0.86      1.23 o 
  -4  -3   5      106.77      112.24      3.97 o 
  -3  -3   5      403.75      397.31     13.63 o 
  -2  -3   5      178.55      162.41      7.25 o 
  -1  -3   5      156.13      158.79      6.73 o 
   0  -3   5      152.82      186.92      7.42 o 
   1  -3   5      348.59      370.89      8.96 o 
   2  -3   5       58.89       58.85      5.87 o 
   3  -3   5      178.54      177.25     10.53 o 
   4  -3   5      112.40      119.56      3.41 o 
   5  -3   5      207.20      220.99      8.37 o 
   6  -3   5       26.25       28.20      2.26 o 
  -7  -2   5       42.13       42.80      3.45 o 
  -6  -2   5       50.13       49.53      4.66 o 
  -5  -2   5       17.40       20.61      2.38 o 
  -4  -2   5        2.47        4.84      1.82 o 
  -3  -2   5       90.89      100.97      6.21 o 
  -2  -2   5       30.84       25.20      3.11 o 
  -1  -2   5       61.76       55.57      3.62 o 
   0  -2   5     1040.01      999.48     24.85 o 
   1  -2   5       24.29       28.65      3.62 o 
   2  -2   5      502.53      509.84     17.26 o 
   3  -2   5     1304.49     1347.26     37.63 o 
   4  -2   5        0.74        1.76      1.19 o 
   5  -2   5       30.70       31.93      2.32 o 
   6  -2   5        6.63        9.20      1.55 o 
  -7  -1   5       27.93       22.09      2.76 o 
  -6  -1   5        1.27       -1.38      2.24 o 
  -5  -1   5      377.68      379.47      9.38 o 
  -4  -1   5       28.13       24.58      2.74 o 
  -3  -1   5      333.69      328.62     11.74 o 
  -2  -1   5      431.79      432.00     13.12 o 
  -1  -1   5      788.47      822.69     15.27 o 
   0  -1   5     2218.15     2154.87     60.93 o 
   1  -1   5       22.64       24.16      2.42 o 
   2  -1   5     4124.55     4427.86    101.66 o 
   3  -1   5      235.37      224.20     11.39 o 
   4  -1   5       37.18       36.01      2.06 o 
   5  -1   5      622.33      618.05      9.99 o 
   6  -1   5       33.48       33.52      2.55 o 
  -7   0   5       13.46       13.87      2.50 o 
  -6   0   5      653.96      665.34     19.42 o 
  -5   0   5       21.32       22.10      3.41 o 
  -4   0   5      934.78      964.25     17.64 o 
  -3   0   5      284.46      260.96     10.01 o 
  -2   0   5       40.31       45.48      2.70 o 
  -1   0   5      588.78      558.17     10.72 o 
   0   0   5     1561.07     1548.25     25.38 o 
   1   0   5      276.44      302.01      7.00 o 
   2   0   5      173.48      156.71      8.28 o 
   3   0   5      454.79      484.13      8.99 o 
   4   0   5      112.64      123.48      3.33 o 
   5   0   5      544.20      514.37      8.79 o 
   6   0   5        2.25        2.19      1.21 o 
  -7   1   5       17.02       16.65      2.03 o 
  -6   1   5      410.43      412.92      7.66 o 
  -5   1   5      294.80      320.89      5.58 o 
  -4   1   5      179.72      173.81      4.54 o 
  -3   1   5        4.13        3.82      1.46 o 
  -2   1   5       76.13       91.77      3.48 o 
  -1   1   5     1925.14     1956.54     40.30 o 
   0   1   5      130.40      138.59      6.21 o 
   1   1   5      149.11      133.76      4.44 o 
   2   1   5       99.63      124.11      5.99 o 
   3   1   5      145.71      149.74      3.18 o 
   4   1   5      142.86      140.89      3.55 o 
   5   1   5        8.66        7.20      1.61 o 
   6   1   5       83.07       80.07      2.30 o 
  -7   2   5        8.11        9.89      1.59 o 
  -6   2   5      325.19      330.82      6.35 o 
  -5   2   5       26.43       26.51      2.30 o 
  -4   2   5       43.60       45.21      2.13 o 
  -3   2   5      726.23      788.32     16.71 o 
  -2   2   5     2381.20     2492.58     57.99 o 
  -1   2   5       59.19       60.41      4.83 o 
   0   2   5        3.35        5.87      2.24 o 
   1   2   5       31.17       43.84      4.14 o 
   2   2   5      114.50      117.36     11.39 o 
   3   2   5       84.23       80.16      2.75 o 
   4   2   5        9.23        8.95      1.53 o 
   5   2   5      260.64      269.45      4.96 o 
   6   2   5       16.70       15.13      1.90 o 
  -7   3   5        1.30        1.00      1.20 o 
  -6   3   5        0.48        0.57      1.36 o 
  -5   3   5        0.78        0.71      1.11 o 
  -4   3   5        0.16        0.25      0.89 o 
  -3   3   5      684.39      704.04     14.49 o 
  -2   3   5      109.42      131.25      7.34 o 
  -1   3   5      219.70      202.97      9.32 o 
   0   3   5      290.45      311.55      9.11 o 
   1   3   5      680.93      760.09     16.82 o 
   2   3   5      351.59      338.56      4.47 o 
   3   3   5       11.48       12.11      1.59 o 
   4   3   5       50.29       45.83      2.72 o 
   5   3   5        3.19        4.43      1.78 o 
  -7   4   5        2.59        2.51      1.12 o 
  -6   4   5      129.35      128.22      3.23 o 
  -5   4   5      106.41      113.48      3.30 o 
  -4   4   5        1.84        1.32      0.98 o 
  -3   4   5      233.05      237.11      4.15 o 
  -2   4   5      118.69      110.66      3.86 o 
  -1   4   5      737.30      722.06     11.67 o 
   0   4   5       11.46       16.28      1.85 o 
   1   4   5       38.79       44.11      1.81 o 
   2   4   5       71.70       73.26      2.67 o 
   3   4   5      191.44      194.01      4.01 o 
   4   4   5      176.40      181.46      4.39 o 
   5   4   5       99.01      104.66      4.06 o 
  -6   5   5        3.92        4.35      1.03 o 
  -5   5   5      132.00      126.41      3.42 o 
  -4   5   5      960.77      964.37     10.83 o 
  -3   5   5        0.19       -0.59      0.90 o 
  -2   5   5      351.74      349.12      4.74 o 
  -1   5   5       27.56       25.41      1.60 o 
   0   5   5       35.79       37.33      1.98 o 
   1   5   5      231.84      212.12      3.56 o 
   2   5   5      266.58      282.57      4.21 o 
   3   5   5      257.73      262.55      4.52 o 
   4   5   5      275.06      296.87      4.97 o 
   5   5   5       22.20       21.54      1.52 o 
  -6   6   5      110.70      114.47      3.17 o 
  -5   6   5        0.63       -0.19      1.05 o 
  -4   6   5        0.59        0.82      1.20 o 
  -3   6   5       66.32       71.88      3.51 o 
  -2   6   5      844.43      850.72      9.75 o 
  -1   6   5        5.17        5.25      1.11 o 
   0   6   5       18.46       15.44      2.01 o 
   1   6   5       49.57       50.50      2.70 o 
   2   6   5      318.75      322.41      5.41 o 
   3   6   5       13.29       12.30      1.84 o 
   4   6   5        5.01        5.92      1.19 o 
  -6   7   5       89.75       87.19      2.55 o 
  -5   7   5       91.13       96.63      3.92 o 
  -4   7   5       52.90       51.69      2.20 o 
  -3   7   5       46.09       45.68      2.38 o 
  -2   7   5      446.52      443.40      6.07 o 
  -1   7   5        8.26        7.53      1.15 o 
   0   7   5        4.29        2.52      1.15 o 
   1   7   5      116.74      109.15      2.86 o 
   2   7   5        0.29       -0.57      0.98 o 
   3   7   5       55.74       59.15      3.22 o 
  -5   8   5       11.93       14.64      1.40 o 
  -4   8   5        8.75        8.35      1.34 o 
  -3   8   5       10.11       10.86      1.31 o 
  -2   8   5        2.81        2.16      1.03 o 
  -1   8   5       55.22       63.46      2.08 o 
   0   8   5       62.26       61.34      2.11 o 
   1   8   5        6.82        8.14      1.26 o 
   2   8   5       51.30       47.57      2.59 o 
   3   8   5       39.02       37.63      3.11 o 
  -4   9   5        1.56        1.57      1.03 o 
  -3   9   5        7.10        6.69      1.06 o 
  -2   9   5       29.55       39.30      1.94 o 
  -1   9   5      100.92       98.04      2.41 o 
   0   9   5       40.58       39.80      1.66 o 
   1   9   5        0.50       -1.44      1.00 o 
  -2  10   5       30.35       22.88      1.94 o 
  -1  10   5       22.65       25.76      1.66 o 
  -2 -12   6        0.82       -0.86      1.21 o 
  -1 -12   6      168.48      171.72      4.66 o 
   0 -12   6       14.26       18.74      1.83 o 
   1 -12   6       95.79       98.38      4.83 o 
   2 -12   6        0.05        0.93      1.55 o 
   3 -12   6       37.92       34.94      1.89 o 
  -3 -11   6        0.06       -0.32      1.04 o 
  -2 -11   6      293.26      284.61      8.97 o 
  -1 -11   6        1.11        1.36      2.16 o 
   0 -11   6      625.47      637.32     11.53 o 
   1 -11   6       60.04       60.84      3.11 o 
   2 -11   6       23.22       22.38      1.72 o 
   3 -11   6       89.88       90.58      2.71 o 
   4 -11   6        2.20        3.91      0.91 o 
  -4 -10   6        6.83        8.55      1.53 o 
  -3 -10   6       74.29       81.12      4.83 o 
  -2 -10   6       32.06       32.79      3.62 o 
  -1 -10   6       75.49       76.00      3.66 o 
   0 -10   6     1191.98     1144.96     18.67 o 
   1 -10   6       45.21       45.17      2.90 o 
   2 -10   6       14.90       16.36      1.77 o 
   3 -10   6       19.59       14.87      1.61 o 
   4 -10   6        6.32       13.76      1.43 o 
  -5  -9   6       38.97       36.93      2.59 o 
  -4  -9   6        5.78        6.66      1.72 o 
  -3  -9   6       20.89       27.10      3.62 o 
  -2  -9   6        0.27       -0.69      2.42 o 
  -1  -9   6      432.40      423.03     13.38 o 
   0  -9   6      107.18      101.66      5.70 o 
   1  -9   6      402.88      419.36      6.26 o 
   2  -9   6      110.50      114.03      3.02 o 
   3  -9   6        4.29        5.05      1.70 o 
   4  -9   6       55.58       53.89      2.56 o 
   5  -9   6       57.81       49.22      2.13 o 
  -5  -8   6       75.89       72.77      3.23 o 
  -4  -8   6       40.38       46.25      4.14 o 
  -3  -8   6       20.47       27.27      3.97 o 
  -2  -8   6      105.40      100.97      5.87 o 
  -1  -8   6      197.21      196.64      5.15 o 
   0  -8   6       89.36       90.40      3.13 o 
   1  -8   6        1.12        1.61      0.91 o 
   2  -8   6       98.04       91.90      2.82 o 
   3  -8   6        2.54        2.81      1.60 o 
   4  -8   6       48.05       45.96      1.81 o 
   5  -8   6       56.11       49.73      1.91 o 
  -6  -7   6        0.70        1.38      1.73 o 
  -5  -7   6      381.13      370.38     12.43 o 
  -4  -7   6       10.82        8.97      2.76 o 
  -3  -7   6        0.33        0.88      1.33 o 
  -2  -7   6        1.03        1.93      1.49 o 
  -1  -7   6      274.80      264.54      7.77 o 
   0  -7   6       78.35       64.83      3.40 o 
   1  -7   6      371.70      387.07      6.71 o 
   2  -7   6      847.39      825.44     10.80 o 
   3  -7   6      126.93      124.20      3.45 o 
   4  -7   6       12.75       14.17      1.47 o 
   5  -7   6        1.19        1.74      0.86 o 
   6  -7   6        3.63        2.20      0.87 o 
  -6  -6   6       10.34        8.97      2.42 o 
  -5  -6   6        0.55       -0.52      2.93 o 
  -4  -6   6       11.83       15.51      2.32 o 
  -3  -6   6        4.02        5.34      1.74 o 
  -2  -6   6      243.37      241.28     10.18 o 
  -1  -6   6      106.62      123.75      6.73 o 
   0  -6   6      197.45      200.90      8.97 o 
   1  -6   6      155.85      149.29      8.46 o 
   2  -6   6      250.97      275.79      4.95 o 
   3  -6   6      125.03      121.74      2.67 o 
   4  -6   6      775.44      743.87      9.07 o 
   5  -6   6      116.59      107.67      2.92 o 
   6  -6   6      103.94      116.87      2.76 o 
  -6  -5   6       61.78       59.51      3.15 o 
  -5  -5   6        0.28        2.16      1.87 o 
  -4  -5   6        2.05        4.18      2.33 o 
  -3  -5   6      606.07      575.54     14.41 o 
  -2  -5   6       19.15       27.61      3.80 o 
  -1  -5   6      568.00      530.89     16.40 o 
   0  -5   6        4.58        4.14      2.24 o 
   1  -5   6        0.55        0.72      2.01 o 
   2  -5   6      588.41      593.47     16.57 o 
   3  -5   6        0.31        0.86      0.95 o 
   4  -5   6     1360.60     1361.87     12.41 o 
   5  -5   6        0.29       -0.52      1.11 o 
   6  -5   6       20.85       22.60      2.24 o 
  -7  -4   6      201.43      186.40      6.04 o 
  -6  -4   6        2.73        1.64      1.52 o 
  -5  -4   6       15.33       17.63      2.55 o 
  -4  -4   6      529.72      513.36      7.94 o 
  -3  -4   6      157.36      155.08      5.49 o 
  -2  -4   6      138.67      149.64      7.42 o 
  -1  -4   6     2358.55     2366.42     55.57 o 
   0  -4   6       31.97       19.89      2.38 o 
   1  -4   6      180.92      178.39     10.01 o 
   2  -4   6      178.52      177.85      7.38 o 
   3  -4   6      435.00      445.06      5.87 o 
   4  -4   6       45.60       46.50      3.26 o 
   5  -4   6      132.31      143.29      4.04 o 
   6  -4   6      119.06      119.55      6.86 o 
  -7  -3   6      106.83      105.97      4.66 o 
  -6  -3   6        0.12        0.79      2.07 o 
  -5  -3   6      316.11      300.54      5.04 o 
  -4  -3   6       31.19       30.86      1.80 o 
  -3  -3   6      155.45      142.73      7.42 o 
  -2  -3   6       88.35       89.58      5.35 o 
  -1  -3   6      517.66      618.57     17.60 o 
   0  -3   6       73.14       87.20      4.27 o 
   1  -3   6       80.01       76.26      6.39 o 
   2  -3   6       18.52       12.25      3.45 o 
   3  -3   6      947.54     1035.20     11.71 o 
   4  -3   6        0.02       -0.72      1.05 o 
   5  -3   6      149.27      148.75      3.55 o 
   6  -3   6       13.57       15.68      1.55 o 
  -7  -2   6       25.82       21.23      2.59 o 
  -6  -2   6        7.30        6.09      1.49 o 
  -5  -2   6        0.81        1.78      1.08 o 
  -4  -2   6      131.01      140.72      3.22 o 
  -3  -2   6       31.44       21.06      3.28 o 
  -2  -2   6        6.42        5.52      1.90 o 
  -1  -2   6     1356.34     1434.59     34.86 o 
   0  -2   6      457.70      509.15     14.84 o 
   1  -2   6      138.48      159.99      7.77 o 
   2  -2   6      138.59      152.40      8.97 o 
   3  -2   6       54.97       55.12      2.59 o 
   4  -2   6      113.09      105.90      3.09 o 
   5  -2   6       14.62       18.13      2.44 o 
   6  -2   6        1.58        0.89      1.19 o 
  -7  -1   6       58.19       52.60      2.34 o 
  -6  -1   6        1.11        1.74      1.26 o 
  -5  -1   6       12.64       17.29      1.70 o 
  -4  -1   6       69.98       67.63      2.41 o 
  -3  -1   6      105.38      104.25      6.04 o 
  -2  -1   6      989.07      989.82     25.37 o 
  -1  -1   6        2.72        0.13      1.12 o 
   0  -1   6       38.44       43.41      2.76 o 
   2  -1   6      139.69      124.44      7.94 o 
   3  -1   6      151.75      144.13      4.21 o 
   4  -1   6       85.55       86.41      3.46 o 
   5  -1   6        7.95        6.25      1.41 o 
   6  -1   6       64.10       61.12      2.35 o 
  -7   0   6        0.62       -0.26      1.03 o 
  -6   0   6      265.10      271.92      6.83 o 
  -5   0   6        2.35        1.04      1.12 o 
  -4   0   6      150.40      153.66      3.23 o 
  -3   0   6      208.80      229.55      9.15 o 
  -2   0   6      568.64      545.10     11.32 o 
  -1   0   6       42.30       50.11      2.70 o 
   0   0   6      413.71      428.81      8.96 o 
   1   0   6       40.45       34.35      4.31 o 
   2   0   6      452.88      488.51     13.14 o 
   3   0   6       20.65       23.17      1.59 o 
   4   0   6      324.41      342.48      5.96 o 
   5   0   6       49.84       47.15      2.30 o 
   6   0   6       83.44       79.88      2.44 o 
  -7   1   6        0.56        2.87      1.44 o 
  -6   1   6       56.60       56.79      5.87 o 
  -5   1   6      547.12      550.43      8.80 o 
  -4   1   6      374.01      366.10     11.33 o 
  -3   1   6      267.31      275.63     11.56 o 
  -2   1   6       13.32       27.79      4.14 o 
  -1   1   6      104.69      110.46      6.39 o 
   0   1   6      777.63      753.54     20.54 o 
   1   1   6      164.73      169.66     12.25 o 
   2   1   6       30.59       41.16      3.05 o 
   3   1   6       32.84       31.65      2.10 o 
   4   1   6        0.03       -0.02      1.29 o 
   5   1   6        0.83        0.05      1.20 o 
   6   1   6      235.88      222.54      5.95 o 
  -7   2   6        6.67        8.34      1.59 o 
  -6   2   6        7.75       10.40      5.01 o 
  -5   2   6      562.52      596.26      9.13 o 
  -4   2   6      352.26      372.37      8.27 o 
  -3   2   6      276.38      274.27      6.15 o 
  -2   2   6      151.88      150.77      6.39 o 
  -1   2   6      442.26      437.35     14.84 o 
   0   2   6      535.43      547.65     12.84 o 
   1   2   6       26.44       35.11      3.68 o 
   2   2   6      359.84      339.38      4.47 o 
   3   2   6       20.53       18.58      1.84 o 
   4   2   6       40.68       47.06      2.26 o 
   5   2   6       13.20       12.63      2.22 o 
  -7   3   6       12.78       13.08      1.56 o 
  -6   3   6        3.58        3.16      1.56 o 
  -5   3   6      853.43      879.63     10.09 o 
  -4   3   6      130.24      128.44      3.87 o 
  -3   3   6      273.14      267.08      4.40 o 
  -2   3   6      161.35      173.61      4.79 o 
  -1   3   6      195.81      198.05      5.15 o 
   0   3   6      191.03      205.06      5.61 o 
   1   3   6      412.70      432.24      5.19 o 
   2   3   6       37.39       43.95      1.93 o 
   3   3   6      291.40      291.93      6.77 o 
   4   3   6        0.57       -0.41      1.22 o 
   5   3   6       17.01       17.01      1.33 o 
  -7   4   6        2.91        3.21      1.15 o 
  -6   4   6       82.36       83.88      3.24 o 
  -5   4   6      366.57      378.07      6.22 o 
  -4   4   6        1.09        1.69      1.00 o 
  -3   4   6       21.81       22.64      2.09 o 
  -2   4   6       30.61       28.13      1.51 o 
  -1   4   6       73.33       70.13      1.92 o 
   0   4   6       42.83       43.38      2.23 o 
   1   4   6      471.01      473.88      6.03 o 
   2   4   6      536.28      562.26      6.42 o 
   3   4   6       63.08       66.24      2.61 o 
   4   4   6        4.43        3.60      1.38 o 
   5   4   6        0.41        2.12      1.43 o 
  -6   5   6       39.67       42.36      1.78 o 
  -5   5   6        6.25        6.37      1.22 o 
  -4   5   6       22.19       23.65      2.00 o 
  -3   5   6       30.66       33.89      1.98 o 
  -2   5   6      114.82      115.83      2.57 o 
  -1   5   6       19.49       19.08      1.98 o 
   0   5   6      301.41      303.90      5.85 o 
   1   5   6       65.59       68.25      2.74 o 
   2   5   6      301.01      298.39      4.28 o 
   3   5   6       26.05       22.36      1.86 o 
   4   5   6        0.28        0.12      0.86 o 
  -6   6   6       47.03       46.91      1.75 o 
  -5   6   6      212.14      223.65      4.10 o 
  -4   6   6       72.21       71.80      4.39 o 
  -3   6   6       87.23       88.02      2.52 o 
  -2   6   6      190.24      206.05      3.88 o 
  -1   6   6       71.43       72.63      2.45 o 
   0   6   6      654.89      643.63      7.42 o 
   1   6   6        3.68        4.89      1.31 o 
   2   6   6      224.29      219.21      3.71 o 
   3   6   6       80.12       84.67      2.28 o 
   4   6   6        0.67        2.46      1.02 o 
  -5   7   6       13.02       15.12      1.59 o 
  -4   7   6       18.59       20.89      1.44 o 
  -3   7   6       48.79       53.09      2.00 o 
  -2   7   6      309.64      306.34      5.69 o 
  -1   7   6      641.26      594.41      6.80 o 
   0   7   6       45.83       43.65      1.87 o 
   1   7   6       25.26       21.41      1.44 o 
   2   7   6        3.39        5.26      1.18 o 
   3   7   6       28.14       31.35      2.82 o 
  -4   8   6      301.85      307.11      5.38 o 
  -3   8   6      131.57      130.57      2.62 o 
  -2   8   6        3.79        2.59      1.04 o 
  -1   8   6        0.56       -0.32      0.88 o 
   0   8   6        2.97        3.31      0.98 o 
   1   8   6       22.20       21.91      1.36 o 
   2   8   6       29.54       28.95      2.76 o 
  -3   9   6        3.55        3.35      0.89 o 
  -2   9   6       13.00       14.49      1.64 o 
  -1   9   6        0.46        0.08      0.94 o 
   0   9   6       36.06       36.43      3.25 o 
  -2 -12   7       10.42       10.53      1.73 o 
  -1 -12   7        2.20        1.55      1.55 o 
   0 -12   7        9.63       11.38      1.52 o 
   1 -12   7        5.24        7.42      2.07 o 
   2 -12   7        2.34        5.52      1.90 o 
  -3 -11   7       11.95        9.99      1.49 o 
  -2 -11   7        0.21        1.38      1.90 o 
  -1 -11   7        6.47        7.96      1.57 o 
   0 -11   7       27.44       28.30      2.93 o 
   1 -11   7        1.66        3.28      1.46 o 
   2 -11   7      100.73      105.48      2.99 o 
   3 -11   7       16.09       15.89      1.69 o 
   4 -11   7       89.41       98.06      2.43 o 
  -4 -10   7       91.76       86.46      3.23 o 
  -3 -10   7       58.47       64.68      3.46 o 
  -2 -10   7       46.01       45.05      4.14 o 
  -1 -10   7        9.51        7.42      1.77 o 
   0 -10   7        0.18        0.89      1.49 o 
   1 -10   7      645.91      637.90     13.12 o 
   2 -10   7        7.10        9.22      1.08 o 
   3 -10   7       83.45       84.32      2.55 o 
   4 -10   7        9.20        7.66      0.99 o 
  -5  -9   7       38.81       36.93      3.28 o 
  -4  -9   7       26.69       33.02      4.66 o 
  -3  -9   7       12.16       17.26      3.11 o 
  -2  -9   7       47.31       46.43      4.49 o 
  -1  -9   7        4.84        5.87      2.07 o 
   0  -9   7      529.46      517.08      7.35 o 
   1  -9   7      549.32      555.85      7.71 o 
   2  -9   7      413.51      393.41      5.38 o 
   3  -9   7      147.38      143.09      5.58 o 
   4  -9   7        8.56        5.85      1.33 o 
   5  -9   7       40.52       40.49      3.12 o 
  -5  -8   7      512.63      522.44     14.50 o 
  -4  -8   7        7.53       10.24      2.11 o 
  -3  -8   7       35.25       43.15      4.49 o 
  -2  -8   7       11.18        7.54      2.42 o 
  -1  -8   7      210.49      211.73      4.97 o 
   0  -8   7      268.64      273.21      4.39 o 
   1  -8   7        4.43        3.50      1.47 o 
   2  -8   7        9.48       11.45      1.35 o 
   3  -8   7       77.16       79.40      3.09 o 
   4  -8   7        2.95        3.16      1.72 o 
   5  -8   7       25.43       24.85      1.50 o 
  -6  -7   7        6.65        7.77      2.07 o 
  -5  -7   7       13.43       20.88      3.62 o 
  -4  -7   7      141.55      148.79      5.43 o 
  -3  -7   7       71.81       73.70      3.39 o 
  -2  -7   7        0.60        0.50      1.24 o 
  -1  -7   7       46.80       49.40      2.20 o 
   0  -7   7      220.12      211.09      4.21 o 
   1  -7   7        3.50        6.54      1.83 o 
   2  -7   7      163.72      170.01      3.92 o 
   3  -7   7        0.41        0.53      1.14 o 
   4  -7   7       15.50       14.56      1.51 o 
   5  -7   7       14.26       14.26      1.07 o 
  -6  -6   7       57.82       64.89      4.49 o 
  -5  -6   7       30.70       30.72      4.31 o 
  -4  -6   7      869.96      871.20     13.90 o 
  -3  -6   7      123.62      127.33      3.64 o 
  -2  -6   7      222.77      226.29      5.48 o 
  -1  -6   7       47.96       62.82      5.18 o 
   0  -6   7        3.39        3.97      2.42 o 
   1  -6   7      603.77      572.48      7.94 o 
   2  -6   7      552.67      544.53      7.32 o 
   3  -6   7       95.91      100.46      4.73 o 
   4  -6   7      183.06      176.23      3.33 o 
   5  -6   7       34.17       35.98      2.66 o 
   6  -6   7        1.48        4.74      0.90 o 
  -6  -5   7        2.46        3.38      1.78 o 
  -5  -5   7        9.04       12.31      2.44 o 
  -4  -5   7      171.80      159.36      6.64 o 
  -3  -5   7      279.75      293.01      9.99 o 
  -2  -5   7        3.88        4.31      2.07 o 
  -1  -5   7        4.66       20.54      3.45 o 
   0  -5   7      413.36      451.67     15.02 o 
   1  -5   7      148.78      134.27      6.07 o 
   2  -5   7      295.82      290.20      4.40 o 
   3  -5   7      148.99      141.55      2.87 o 
   4  -5   7     1314.38     1307.61     12.60 o 
   5  -5   7      349.60      335.08      5.91 o 
   6  -5   7       91.14       95.96      2.42 o 
  -7  -4   7        7.43        5.70      1.55 o 
  -6  -4   7        1.96        3.18      1.27 o 
  -5  -4   7       37.05       38.95      2.97 o 
  -4  -4   7     1610.56     1627.53     26.45 o 
  -3  -4   7       34.09       30.95      2.26 o 
  -2  -4   7     1135.21     1172.94     30.89 o 
  -1  -4   7      201.37      219.88      9.15 o 
   0  -4   7        0.96        3.26      1.80 o 
   1  -4   7      171.77      159.02      6.49 o 
   2  -4   7       13.89       15.15      1.88 o 
   3  -4   7      620.94      618.67      6.83 o 
   4  -4   7      192.61      189.53      3.67 o 
   5  -4   7       46.57       45.07      2.13 o 
   6  -4   7       32.09       34.55      2.29 o 
  -7  -3   7      280.27      267.34      5.67 o 
  -6  -3   7      288.95      294.54      5.74 o 
  -5  -3   7       99.11       82.42      2.74 o 
  -4  -3   7       59.51       67.34      2.43 o 
  -3  -3   7      674.81      642.44     12.97 o 
  -2  -3   7     1570.71     1669.14     41.25 o 
  -1  -3   7      677.20      695.15     13.66 o 
   0  -3   7      804.37      813.31     15.74 o 
   1  -3   7      153.21      187.97      6.95 o 
   2  -3   7       17.63       10.01      3.97 o 
   3  -3   7      352.00      357.52      5.14 o 
   4  -3   7        3.75        4.33      1.22 o 
   5  -3   7       86.51       95.32      2.83 o 
   6  -3   7       14.25       14.40      1.28 o 
  -7  -2   7        2.87        4.41      1.28 o 
  -6  -2   7       27.15       30.28      2.30 o 
  -5  -2   7        0.12        1.25      1.02 o 
  -4  -2   7      161.91      149.90      3.31 o 
  -3  -2   7     1330.70     1301.59     22.31 o 
  -2  -2   7      369.42      384.54     12.77 o 
  -1  -2   7      840.38      861.93     22.95 o 
   0  -2   7      803.49      924.75     24.51 o 
   2  -2   7        7.07        1.55      2.93 o 
   3  -2   7       27.62       33.19      2.32 o 
   4  -2   7        2.82        2.83      1.23 o 
   5  -2   7       10.77       10.88      1.92 o 
   6  -2   7       19.58       20.71      1.75 o 
  -7  -1   7        0.45       -0.78      0.88 o 
  -6  -1   7       32.21       30.51      2.33 o 
  -5  -1   7        0.50        1.10      0.97 o 
  -4  -1   7      303.46      273.24      7.00 o 
  -3  -1   7       56.86       56.31      3.23 o 
  -2  -1   7        0.89        2.07      1.55 o 
  -1  -1   7      655.19      658.91     12.99 o 
   0  -1   7       21.79       29.81      7.59 o 
   1  -1   7      818.13      856.40     25.03 o 
   2  -1   7      188.04      197.00      5.35 o 
   3  -1   7       78.94       71.02      2.46 o 
   4  -1   7        2.23        3.37      1.38 o 
   5  -1   7       72.73       72.19      2.97 o 
   6  -1   7        2.76        3.41      0.92 o 
  -7   0   7       31.12       31.83      2.23 o 
  -6   0   7       17.22       12.90      1.74 o 
  -5   0   7       65.73       71.70      2.71 o 
  -4   0   7       13.87       15.86      1.69 o 
  -3   0   7      699.43      698.62     11.93 o 
  -2   0   7        8.77        4.59      1.49 o 
  -1   0   7      436.28      456.35     10.70 o 
   0   0   7      325.55      314.24      7.56 o 
   1   0   7      192.55      191.35      8.80 o 
   2   0   7       42.86       43.09      3.02 o 
   3   0   7       64.48       64.16      2.42 o 
   4   0   7      109.07      113.31      4.98 o 
   5   0   7        3.94        4.88      1.20 o 
   6   0   7        4.68        5.24      0.86 o 
  -7   1   7        1.60        0.67      1.18 o 
  -6   1   7       33.17       28.67      1.95 o 
  -5   1   7      318.35      326.67      8.43 o 
  -4   1   7       57.92       58.93      3.09 o 
  -3   1   7      101.76       88.24      2.46 o 
  -2   1   7      457.90      501.90     16.91 o 
  -1   1   7      191.82      172.77      8.28 o 
   0   1   7      869.07      820.01     17.17 o 
   1   1   7      167.17      182.78     12.94 o 
   2   1   7      379.59      383.13      4.78 o 
   3   1   7      133.29      131.01      4.63 o 
   4   1   7      370.22      368.52      5.55 o 
   5   1   7      107.10      114.17      4.71 o 
  -7   2   7      185.10      181.34      4.64 o 
  -6   2   7       31.46       32.82      6.56 o 
  -5   2   7       19.29       15.83      2.01 o 
  -4   2   7       19.58       27.67      2.94 o 
  -3   2   7     1004.40     1052.12     10.71 o 
  -2   2   7       33.08       42.95      2.77 o 
  -1   2   7       49.65       39.69      2.56 o 
   0   2   7      487.52      516.23     12.84 o 
   1   2   7      601.80      608.76      6.36 o 
   2   2   7     1014.21     1011.72      9.75 o 
   3   2   7        5.35        4.59      1.44 o 
   4   2   7       23.55       23.65      2.04 o 
   5   2   7        1.19        0.44      0.89 o 
  -7   3   7        1.02        2.11      1.04 o 
  -6   3   7      114.13      111.69      4.10 o 
  -5   3   7       34.23       39.86      2.19 o 
  -4   3   7      465.34      478.46      7.14 o 
  -3   3   7      442.18      457.10      9.03 o 
  -2   3   7        3.31        3.31      1.14 o 
  -1   3   7       13.15       14.42      1.09 o 
   0   3   7       94.04      103.63      2.29 o 
   1   3   7      686.72      697.64      8.55 o 
   2   3   7       78.87       81.41      2.42 o 
   3   3   7      821.10      878.56     10.10 o 
   4   3   7        1.53        1.74      1.10 o 
   5   3   7        2.41        2.64      0.91 o 
  -6   4   7       18.04       21.09      2.11 o 
  -5   4   7       36.28       38.55      1.75 o 
  -4   4   7      337.87      347.01      5.16 o 
  -3   4   7       60.00       63.84      2.84 o 
  -2   4   7      231.96      229.24      3.39 o 
  -1   4   7       14.82       15.39      1.14 o 
   0   4   7      196.70      192.91      3.26 o 
   1   4   7      213.73      222.27      5.02 o 
   2   4   7      175.16      178.59      3.88 o 
   3   4   7       57.70       57.89      2.27 o 
   4   4   7        0.04        0.11      0.82 o 
  -6   5   7        7.58        5.87      1.31 o 
  -5   5   7        5.43        5.50      1.00 o 
  -4   5   7      154.35      166.53      3.67 o 
  -3   5   7      257.85      277.92      4.31 o 
  -2   5   7       75.13       76.20      2.24 o 
  -1   5   7       42.14       41.18      2.06 o 
   0   5   7       94.28       86.07      2.57 o 
   1   5   7       16.70       16.19      1.53 o 
   2   5   7      496.51      498.92      6.14 o 
   3   5   7        9.92        9.71      1.14 o 
   4   5   7       37.59       41.02      2.79 o 
  -5   6   7       34.12       33.87      1.74 o 
  -4   6   7       64.36       66.13      2.25 o 
  -3   6   7       33.00       35.43      2.99 o 
  -2   6   7        3.30        2.90      1.10 o 
  -1   6   7       61.32       68.44      3.70 o 
   0   6   7       67.81       71.05      2.36 o 
   1   6   7       75.15       84.89      3.05 o 
   2   6   7        2.63        3.99      1.15 o 
   3   6   7       27.04       25.21      1.45 o 
  -5   7   7       51.04       50.16      1.87 o 
  -4   7   7      374.39      396.57      5.50 o 
  -3   7   7       19.52       26.19      1.97 o 
  -2   7   7       37.45       37.16      1.74 o 
  -1   7   7       28.69       30.50      2.38 o 
   0   7   7        7.18        5.71      1.17 o 
   1   7   7      349.73      345.84      6.53 o 
   2   7   7        3.09        3.52      1.26 o 
  -4   8   7       12.00       13.63      1.90 o 
  -3   8   7       28.64       24.53      1.90 o 
  -2   8   7       34.29       33.83      2.74 o 
  -1   8   7        6.53        4.71      1.20 o 
   0   8   7       24.27       21.96      1.36 o 
   1   8   7      101.04       94.41      2.69 o 
  -2 -12   8        4.64        5.52      1.55 o 
  -1 -12   8       15.01       19.85      2.59 o 
   0 -12   8        0.38        0.28      0.94 o 
   1 -12   8       48.02       47.25      2.06 o 
   2 -12   8        0.36       -0.95      1.03 o 
  -3 -11   8       88.52       76.49      8.28 o 
  -2 -11   8        3.58        3.80      1.90 o 
  -1 -11   8       39.11       49.74      3.45 o 
   0 -11   8        0.09       -0.03      1.23 o 
   1 -11   8        4.82        5.19      1.09 o 
   2 -11   8       60.96       61.53      2.49 o 
   3 -11   8        2.08        3.28      0.84 o 
  -4 -10   8       15.91       20.45      1.82 o 
  -3 -10   8        6.94        8.24      1.52 o 
  -2 -10   8       20.96       19.85      2.32 o 
  -1 -10   8       24.44       27.74      2.60 o 
   0 -10   8        0.21       -0.15      1.08 o 
   1 -10   8      226.02      222.83      4.20 o 
   2 -10   8       14.52       16.23      1.57 o 
   3 -10   8       91.29       92.21      2.51 o 
   4 -10   8       22.74       19.98      1.21 o 
  -5  -9   8       56.36       64.03      3.97 o 
  -4  -9   8        0.15        2.10      1.26 o 
  -3  -9   8       62.36       67.87      3.20 o 
  -2  -9   8       38.29       41.41      2.64 o 
  -1  -9   8      163.67      149.22      4.11 o 
   0  -9   8       96.10       88.00      2.77 o 
   1  -9   8       19.76       19.85      1.64 o 
   2  -9   8      425.90      405.16      6.12 o 
   3  -9   8      266.43      268.57      4.52 o 
   4  -9   8       63.35       68.45      2.57 o 
   5  -9   8        1.11        1.71      0.70 o 
  -5  -8   8      308.08      307.01      7.14 o 
  -4  -8   8       62.98       72.73      4.26 o 
  -3  -8   8       87.16       85.34      3.69 o 
  -2  -8   8      254.84      246.81      4.96 o 
  -1  -8   8       72.24       66.24      2.63 o 
   0  -8   8      109.79      107.47      2.74 o 
   1  -8   8      264.70      271.43      4.78 o 
   2  -8   8      101.85       96.13      3.10 o 
   3  -8   8      386.30      397.90      6.89 o 
   4  -8   8       19.57       19.96      1.75 o 
   5  -8   8      315.13      310.08      5.03 o 
  -6  -7   8        4.18        4.92      1.34 o 
  -5  -7   8       97.63       96.21      4.33 o 
  -4  -7   8      524.73      527.79     11.35 o 
  -3  -7   8      956.39      945.55     12.31 o 
  -2  -7   8      289.06      276.99      5.32 o 
  -1  -7   8      148.17      143.54      3.46 o 
   0  -7   8      132.52      131.57      2.91 o 
   1  -7   8      415.67      399.83      6.90 o 
   2  -7   8       13.21       16.55      1.61 o 
   3  -7   8       81.55       81.41      3.24 o 
   4  -7   8      169.79      172.41      3.89 o 
   5  -7   8       23.63       21.75      1.28 o 
  -6  -6   8       63.57       56.27      3.45 o 
  -5  -6   8       12.27       11.80      2.20 o 
  -4  -6   8        2.35        0.17      2.42 o 
  -3  -6   8       23.66       22.02      2.01 o 
  -2  -6   8      564.33      585.16      7.54 o 
  -1  -6   8      248.31      231.12      4.37 o 
   0  -6   8        5.51        6.30      1.18 o 
   1  -6   8      116.33      121.43      3.49 o 
   2  -6   8       54.53       60.17      2.81 o 
   3  -6   8        2.41        3.43      1.26 o 
   4  -6   8       55.72       57.23      2.05 o 
   5  -6   8        6.58        5.56      1.13 o 
  -6  -5   8       14.93       10.94      1.83 o 
  -5  -5   8       36.46       32.92      3.80 o 
  -4  -5   8       18.57       17.56      2.09 o 
  -3  -5   8      776.95      740.76     13.25 o 
  -2  -5   8        3.58        2.28      1.30 o 
  -1  -5   8       46.79       57.65      5.18 o 
   0  -5   8        5.45        5.18      2.42 o 
   1  -5   8        5.55        3.95      1.07 o 
   2  -5   8       68.40       67.27      3.85 o 
   3  -5   8      627.19      640.18      6.95 o 
   4  -5   8       11.20       11.29      1.36 o 
   5  -5   8        3.00        3.63      0.99 o 
   6  -5   8        0.50        1.64      0.85 o 
  -6  -4   8       34.49       35.77      2.04 o 
  -5  -4   8        0.69        0.16      1.52 o 
  -4  -4   8       10.88        9.94      1.53 o 
  -3  -4   8       29.11       25.93      1.90 o 
  -2  -4   8       68.61       60.58      3.28 o 
  -1  -4   8      848.14      897.31     25.03 o 
   0  -4   8       35.25       45.76      3.85 o 
   1  -4   8       33.91       28.67      3.56 o 
   2  -4   8      692.17      705.60      8.18 o 
   3  -4   8       42.30       38.06      2.70 o 
   4  -4   8        0.18       -0.36      1.13 o 
   5  -4   8      154.09      158.74      3.23 o 
   6  -4   8        4.82        3.84      1.07 o 
  -7  -3   8        2.27        0.78      0.95 o 
  -6  -3   8       66.93       65.67      2.68 o 
  -5  -3   8        0.11       -0.71      1.16 o 
  -4  -3   8       63.18       61.02      2.69 o 
  -3  -3   8      415.61      399.99      6.31 o 
  -2  -3   8      136.49      136.00      7.25 o 
  -1  -3   8     1926.83     1854.68     45.22 o 
   0  -3   8       72.44       78.38      4.50 o 
   1  -3   8      731.27      742.67     22.78 o 
   2  -3   8       97.65       92.63      2.38 o 
   3  -3   8        5.86        4.73      1.13 o 
   4  -3   8      124.51      127.33      3.22 o 
   5  -3   8       42.77       37.85      2.67 o 
   6  -3   8       40.33       40.39      1.75 o 
  -7  -2   8      179.46      164.36      3.38 o 
  -6  -2   8      195.48      192.31      4.32 o 
  -5  -2   8      181.35      176.96      3.97 o 
  -4  -2   8        4.00        3.28      1.03 o 
  -3  -2   8        0.12        1.54      0.97 o 
  -2  -2   8       63.10       64.55      5.01 o 
  -1  -2   8     2327.54     2389.54     56.27 o 
   0  -2   8      180.87      210.56      8.97 o 
   2  -2   8      225.76      257.30      3.88 o 
   3  -2   8       78.53       76.17      2.52 o 
   4  -2   8      456.61      454.77      6.41 o 
   5  -2   8        0.16        0.90      1.02 o 
  -7  -1   8       57.26       64.47      4.41 o 
  -6  -1   8       28.63       25.69      1.79 o 
  -5  -1   8       43.58       44.27      2.20 o 
  -4  -1   8        7.48        7.29      1.16 o 
  -3  -1   8       27.80       35.16      1.86 o 
  -2  -1   8      350.83      347.43     11.91 o 
  -1  -1   8      682.97      698.40     14.08 o 
   1  -1   8       81.29      100.70      7.51 o 
   2  -1   8      450.67      466.79      6.29 o 
   3  -1   8        2.88        2.94      1.23 o 
   4  -1   8       10.47        8.04      1.79 o 
   5  -1   8       42.32       33.59      1.94 o 
  -7   0   8       63.52       60.78      3.02 o 
  -6   0   8       19.33       19.81      1.58 o 
  -5   0   8       10.71       10.09      1.53 o 
  -4   0   8        0.84        2.63      1.12 o 
  -3   0   8      366.58      370.79      5.43 o 
  -2   0   8       49.56       48.32      3.45 o 
  -1   0   8        8.95        6.90      2.76 o 
   0   0   8      129.67      122.48      5.64 o 
   1   0   8       17.92       19.44      2.73 o 
   2   0   8       83.11       78.54      2.79 o 
   3   0   8        0.25        1.34      1.55 o 
   4   0   8      277.69      265.44      4.74 o 
   5   0   8        2.29        2.04      0.92 o 
  -7   1   8        6.92        6.56      1.55 o 
  -6   1   8       33.23       35.09      2.68 o 
  -5   1   8      105.74       98.64      4.03 o 
  -4   1   8       80.10       90.72      3.91 o 
  -3   1   8        1.74        1.81      1.15 o 
  -2   1   8      771.62      797.19     10.68 o 
  -1   1   8      131.59      125.60      4.05 o 
   0   1   8       57.24       55.65      4.10 o 
   1   1   8       17.09       17.43      1.74 o 
   2   1   8       97.26       97.11      2.88 o 
   3   1   8       68.52       70.34      2.46 o 
   4   1   8       19.12       21.09      1.56 o 
   5   1   8        7.52        7.84      1.27 o 
  -7   2   8      191.14      186.66      5.87 o 
  -6   2   8       96.25       97.56      2.93 o 
  -5   2   8      162.88      158.70      4.88 o 
  -4   2   8        2.81        3.27      2.50 o 
  -3   2   8       17.55       18.82      1.76 o 
  -2   2   8      415.56      406.79      4.96 o 
  -1   2   8      268.46      277.46      4.55 o 
   0   2   8        8.95        8.05      1.12 o 
   1   2   8       70.19       76.08      3.02 o 
   2   2   8      276.29      282.65      4.00 o 
   3   2   8      169.72      176.75      3.49 o 
   4   2   8       75.28       85.07      3.35 o 
   5   2   8        4.61        2.68      1.40 o 
  -6   3   8       48.47       46.29      3.19 o 
  -5   3   8       97.74       98.16      3.18 o 
  -4   3   8       23.29       24.28      1.78 o 
  -3   3   8       41.39       37.85      2.03 o 
  -2   3   8       63.35       57.74      2.34 o 
  -1   3   8       32.15       32.00      1.78 o 
   0   3   8       55.37       64.53      3.04 o 
   1   3   8      998.74     1014.95     12.05 o 
   2   3   8        0.09        0.16      1.32 o 
   3   3   8      399.72      425.50      8.88 o 
   4   3   8        9.90        8.59      1.42 o 
  -6   4   8       34.28       38.55      2.76 o 
  -5   4   8      451.96      463.39      6.73 o 
  -4   4   8        2.14        0.70      1.06 o 
  -3   4   8      137.05      134.79      3.36 o 
  -2   4   8       15.60       13.63      1.23 o 
  -1   4   8       20.41       22.00      1.45 o 
   0   4   8       20.79       20.36      1.85 o 
   1   4   8       39.35       39.43      3.34 o 
   2   4   8       12.05       14.07      1.70 o 
   3   4   8       83.48       95.92      2.98 o 
   4   4   8       16.41       18.19      1.37 o 
  -6   5   8       34.22       37.97      2.59 o 
  -5   5   8      132.03      130.12      2.69 o 
  -4   5   8       53.51       52.62      1.86 o 
  -3   5   8      401.02      384.98      5.19 o 
  -2   5   8      169.34      162.05      3.22 o 
  -1   5   8       10.22       12.73      1.85 o 
   0   5   8       16.40       15.37      1.76 o 
   1   5   8        5.39        3.54      1.51 o 
   2   5   8       14.16       13.49      1.92 o 
   3   5   8       17.13       14.73      1.31 o 
  -5   6   8       31.28       34.39      2.90 o 
  -4   6   8       34.15       35.91      1.66 o 
  -3   6   8       17.71       14.53      1.28 o 
  -2   6   8        0.39        0.96      0.98 o 
  -1   6   8       96.20       94.91      3.30 o 
   0   6   8        3.76        2.63      1.45 o 
   1   6   8        2.38        5.85      1.35 o 
   2   6   8       90.52       83.07      2.98 o 
  -4   7   8        2.18        1.42      1.21 o 
  -3   7   8        8.71       13.20      1.51 o 
  -2   7   8       15.21       12.75      2.29 o 
  -1   7   8       24.59       19.68      1.65 o 
   0   7   8       19.28       20.60      1.46 o 
   1   7   8        1.71        2.65      1.12 o 
  -2   8   8       57.62       55.26      2.09 o 
  -1   8   8       44.67       46.02      2.02 o 
  -2 -12   9       55.08       58.68      3.11 o 
  -1 -12   9      305.34      307.90      8.89 o 
   0 -12   9       21.32       23.38      1.49 o 
   1 -12   9        6.54        7.97      1.34 o 
   2 -12   9        8.28       10.22      1.10 o 
  -3 -11   9        0.01        0.92      1.12 o 
  -2 -11   9       55.69       65.07      3.19 o 
  -1 -11   9      107.44      103.32      3.95 o 
   0 -11   9      195.64      210.09      4.53 o 
   1 -11   9        1.49        1.38      0.99 o 
   2 -11   9        8.89        9.95      1.53 o 
   3 -11   9        1.86        2.51      0.78 o 
  -4 -10   9        5.09        4.63      1.17 o 
  -3 -10   9       14.00       18.42      3.57 o 
  -2 -10   9      213.77      212.88      5.79 o 
  -1 -10   9       41.86       40.64      4.14 o 
   0 -10   9       83.43       86.68      3.08 o 
   1 -10   9        9.25        8.78      1.27 o 
   2 -10   9        4.84        6.87      1.24 o 
   3 -10   9        1.78        1.04      0.89 o 
   4 -10   9        0.01        0.80      0.71 o 
  -5  -9   9       39.35       38.83      3.28 o 
  -4  -9   9        0.67        0.46      1.09 o 
  -3  -9   9        2.49        3.12      1.46 o 
  -2  -9   9      246.29      234.19      7.85 o 
  -1  -9   9      114.74      106.82      4.39 o 
   0  -9   9       57.71       59.59      2.40 o 
   1  -9   9       10.32       11.32      1.72 o 
   2  -9   9       30.80       30.35      1.74 o 
   3  -9   9       14.13       14.90      1.31 o 
   4  -9   9       31.74       35.03      2.24 o 
  -5  -8   9        4.06        1.64      1.46 o 
  -4  -8   9        0.19        1.45      1.77 o 
  -3  -8   9        3.29        1.73      2.73 o 
  -2  -8   9       40.57       52.22      3.36 o 
  -1  -8   9       12.20       11.22      1.69 o 
   0  -8   9       50.46       46.17      3.05 o 
   1  -8   9      479.01      507.90      6.77 o 
   2  -8   9       16.15       17.51      1.73 o 
   3  -8   9       57.74       57.10      4.27 o 
   4  -8   9      118.89      125.21      3.90 o 
   5  -8   9       93.02       86.47      3.80 o 
  -6  -7   9        9.46        6.92      1.34 o 
  -5  -7   9      460.68      454.65     13.29 o 
  -4  -7   9      526.68      518.58     10.86 o 
  -3  -7   9       67.29       67.85      2.76 o 
  -2  -7   9      200.62      197.46      3.78 o 
  -1  -7   9        1.06        1.73      1.08 o 
   0  -7   9       30.42       35.46      2.02 o 
   1  -7   9      308.27      309.28      5.82 o 
   2  -7   9      817.59      819.28     10.87 o 
   3  -7   9      737.05      752.85     10.92 o 
   4  -7   9       24.46       26.20      3.49 o 
   5  -7   9        3.66        3.62      1.38 o 
  -6  -6   9       23.67       23.66      1.94 o 
  -5  -6   9      303.11      291.12      7.26 o 
  -4  -6   9       34.15       33.12      2.42 o 
  -3  -6   9       46.94       44.78      2.47 o 
  -2  -6   9      428.50      419.76      5.83 o 
  -1  -6   9       48.57       47.85      2.18 o 
   0  -6   9       29.02       32.04      2.57 o 
   1  -6   9      160.73      152.80      3.76 o 
   2  -6   9      920.35      972.82     10.45 o 
   3  -6   9        9.49        9.51      1.44 o 
   4  -6   9      118.15      124.67      2.56 o 
   5  -6   9        0.84        0.97      0.86 o 
  -6  -5   9      145.27      144.81      4.27 o 
  -5  -5   9       10.11       12.37      1.75 o 
  -4  -5   9       30.53       28.59      3.81 o 
  -3  -5   9      251.63      254.40      5.05 o 
  -2  -5   9      216.29      202.57      7.68 o 
  -1  -5   9      102.10      108.17      2.80 o 
   0  -5   9      156.45      145.31      3.56 o 
   1  -5   9       45.73       38.02      3.41 o 
   2  -5   9      246.97      260.59      4.18 o 
   3  -5   9        7.13        6.00      1.15 o 
   4  -5   9       48.75       50.23      2.76 o 
   5  -5   9        2.18        2.90      0.81 o 
  -6  -4   9        3.10        3.02      1.46 o 
  -5  -4   9       15.26       16.62      2.33 o 
  -4  -4   9      310.82      310.22      5.72 o 
  -3  -4   9        1.88        1.15      1.11 o 
  -2  -4   9      439.10      417.34      6.30 o 
  -1  -4   9       61.07       78.95      2.71 o 
   0  -4   9      426.91      439.52      7.47 o 
   1  -4   9       10.33       13.59      1.14 o 
   2  -4   9        2.75        0.97      0.92 o 
   3  -4   9      143.03      145.03      3.12 o 
   4  -4   9       73.74       73.54      2.35 o 
   5  -4   9        6.24        4.94      0.83 o 
  -7  -3   9        0.70       -0.52      1.21 o 
  -6  -3   9       38.74       37.34      1.96 o 
  -5  -3   9       11.19       11.30      1.43 o 
  -4  -3   9      101.27       98.38      3.19 o 
  -3  -3   9       16.87       14.85      1.44 o 
  -2  -3   9       15.79       12.03      1.24 o 
  -1  -3   9      634.84      671.21     20.02 o 
   0  -3   9      623.51      631.75     14.03 o 
   1  -3   9      395.77      402.41      8.56 o 
   2  -3   9       16.33       15.30      1.64 o 
   3  -3   9       18.88       19.51      1.84 o 
   4  -3   9        7.39        5.99      1.31 o 
   5  -3   9       39.01       39.64      1.55 o 
  -7  -2   9       33.94       36.72      2.03 o 
  -6  -2   9        6.10        7.18      1.26 o 
  -5  -2   9       29.60       31.09      1.88 o 
  -4  -2   9       93.40       92.47      2.65 o 
  -3  -2   9       49.03       47.01      2.06 o 
  -2  -2   9       42.18       35.66      1.64 o 
  -1  -2   9      107.69      110.11      6.39 o 
   0  -2   9      410.81      396.93     10.16 o 
   1  -2   9      322.66      317.59      5.87 o 
   2  -2   9        0.46        0.92      1.32 o 
   3  -2   9       21.59       19.81      2.15 o 
   4  -2   9       75.83       79.01      2.97 o 
   5  -2   9       52.50       51.23      2.49 o 
  -7  -1   9      150.54      126.84      5.26 o 
  -6  -1   9      412.08      402.77      6.40 o 
  -5  -1   9      219.81      221.95      4.27 o 
  -4  -1   9       86.54      102.51      2.89 o 
  -3  -1   9        2.98        2.77      0.84 o 
  -2  -1   9       18.01       22.25      2.08 o 
  -1  -1   9        7.54        6.04      2.07 o 
   0  -1   9      552.46      549.36     17.60 o 
   1  -1   9      318.72      308.62      5.20 o 
   2  -1   9      187.15      199.25      4.98 o 
   3  -1   9      209.19      196.34      5.20 o 
   4  -1   9        0.26       -0.99      1.45 o 
   5  -1   9      270.86      277.94      6.12 o 
  -7   0   9       14.72       14.46      1.53 o 
  -6   0   9      106.57      125.11      6.64 o 
  -5   0   9      368.21      369.18     14.50 o 
  -4   0   9      217.94      227.05      5.18 o 
  -3   0   9       32.94       24.82      2.00 o 
  -2   0   9      115.05      126.84      3.25 o 
  -1   0   9      111.10      110.67      4.25 o 
   0   0   9        0.14       -2.17      1.71 o 
   1   0   9       38.60       44.94      2.35 o 
   2   0   9      122.71      109.18      3.62 o 
   3   0   9      118.44      109.53      4.01 o 
   4   0   9        5.28        3.76      1.54 o 
   5   0   9        6.52        5.99      1.13 o 
  -6   1   9      582.43      579.46     11.82 o 
  -5   1   9       78.21       81.80      3.66 o 
  -4   1   9      400.49      412.69     10.79 o 
  -3   1   9        2.25        0.77      1.81 o 
  -2   1   9        4.53        4.15      1.35 o 
  -1   1   9      123.99      122.21      3.00 o 
   0   1   9        1.70        2.88      1.52 o 
   1   1   9      336.65      317.48      4.85 o 
   2   1   9      122.07      116.05      3.57 o 
   3   1   9       12.93       14.98      1.92 o 
   4   1   9       43.40       49.10      2.83 o 
  -6   2   9       56.62       54.55      2.17 o 
  -5   2   9      114.86      114.93      4.23 o 
  -4   2   9        2.17        2.91      1.57 o 
  -3   2   9       72.75       68.31      4.28 o 
  -2   2   9       94.40       98.38      3.10 o 
  -1   2   9      360.95      385.30      6.09 o 
   0   2   9        3.16        6.92      1.58 o 
   1   2   9        9.01       11.17      1.79 o 
   2   2   9       71.59       64.06      2.76 o 
   3   2   9       26.34       29.04      2.11 o 
   4   2   9       54.13       53.69      3.87 o 
  -6   3   9       70.52       72.09      2.50 o 
  -5   3   9       11.90       12.97      1.46 o 
  -4   3   9        1.50        2.11      1.37 o 
  -3   3   9       68.40       68.69      2.03 o 
  -2   3   9       49.94       56.22      2.62 o 
  -1   3   9        1.13        2.72      1.27 o 
   0   3   9      800.20      797.28      9.89 o 
   1   3   9        1.52        2.68      1.61 o 
   2   3   9       33.45       28.17      2.95 o 
   3   3   9       42.84       37.63      2.99 o 
   4   3   9        0.68        1.45      0.96 o 
  -6   4   9       93.90       96.82      3.97 o 
  -5   4   9       11.76       13.00      1.23 o 
  -4   4   9       45.99       47.70      1.91 o 
  -3   4   9       50.72       52.90      4.71 o 
  -2   4   9       32.38       43.08      2.56 o 
  -1   4   9      688.95      666.44      9.67 o 
   0   4   9       13.51       11.36      1.68 o 
   1   4   9       10.05       11.16      1.76 o 
   2   4   9       93.79       97.00      3.81 o 
   3   4   9       77.38       71.37      3.01 o 
  -5   5   9       51.78       52.81      3.28 o 
  -4   5   9      126.97      132.06      3.60 o 
  -3   5   9      191.03      198.03      4.84 o 
  -2   5   9      417.02      412.36      7.75 o 
  -1   5   9       14.98       14.39      1.82 o 
   0   5   9       17.15       19.06      1.71 o 
   1   5   9       33.77       33.54      1.98 o 
   2   5   9        6.35        7.53      1.56 o 
  -4   6   9       60.07       66.39      3.72 o 
  -3   6   9      205.11      214.01      4.68 o 
  -2   6   9      173.97      168.57      5.41 o 
  -1   6   9      102.29      102.17      3.12 o 
   0   6   9      177.94      175.43      3.41 o 
   1   6   9        2.78        2.88      1.36 o 
  -3   7   9       42.10       39.81      2.07 o 
  -2   7   9        4.30        4.25      1.28 o 
  -1   7   9       15.80       17.52      1.44 o 
   0   7   9       13.17       15.38      1.39 o 
  -1 -12  10        4.07        5.62      1.24 o 
   0 -12  10       60.19       66.72      2.68 o 
   1 -12  10        2.73        3.54      0.93 o 
  -3 -11  10        1.78        2.01      1.81 o 
  -2 -11  10      169.83      167.01      4.57 o 
  -1 -11  10       79.06       77.72      3.35 o 
   0 -11  10      211.94      213.23      4.31 o 
   1 -11  10        4.97        4.61      1.01 o 
   2 -11  10        8.31        8.71      1.20 o 
  -4 -10  10       35.19       38.83      3.45 o 
  -3 -10  10       72.67       70.18      3.22 o 
  -2 -10  10       15.29       27.39      3.62 o 
  -1 -10  10       24.43       25.28      1.88 o 
   0 -10  10      215.93      220.21      4.31 o 
   1 -10  10        0.14       -0.87      0.94 o 
   2 -10  10       80.01       81.65      2.33 o 
   3 -10  10        0.20        0.24      0.66 o 
  -4  -9  10      130.97      135.12      4.21 o 
  -3  -9  10        0.82        2.50      1.33 o 
  -2  -9  10       86.08       87.74      3.64 o 
  -1  -9  10      139.07      133.33      3.78 o 
   0  -9  10        1.59        1.16      1.09 o 
   1  -9  10        4.01        3.87      1.15 o 
   2  -9  10        0.88        1.75      1.01 o 
   3  -9  10       38.02       41.66      2.09 o 
   4  -9  10       30.23       28.64      1.55 o 
  -5  -8  10       66.86       75.83      6.73 o 
  -4  -8  10        0.56       -1.04      1.46 o 
  -3  -8  10        5.04        3.24      1.23 o 
  -2  -8  10       10.68       11.49      1.65 o 
  -1  -8  10        0.70        3.28      1.66 o 
   0  -8  10      123.76      120.79      3.66 o 
   1  -8  10      298.87      296.86      5.69 o 
   2  -8  10       55.15       56.35      2.62 o 
   3  -8  10      107.05      110.81      3.08 o 
   4  -8  10       34.73       34.74      1.54 o 
  -5  -7  10        1.49        4.40      1.59 o 
  -4  -7  10        0.75        0.61      1.49 o 
  -3  -7  10        1.89        0.12      1.41 o 
  -2  -7  10      136.77      140.01      3.51 o 
  -1  -7  10        7.66       11.13      1.37 o 
   0  -7  10       42.17       38.66      2.08 o 
   1  -7  10      466.21      473.22      9.01 o 
   2  -7  10      247.29      251.44      8.14 o 
   3  -7  10      269.78      275.73      5.17 o 
   4  -7  10       43.24       43.52      2.33 o 
  -6  -6  10       44.10       58.21      3.62 o 
  -5  -6  10      141.97      143.17      3.81 o 
  -4  -6  10      153.62      145.51      4.24 o 
  -3  -6  10      126.75      127.40      3.97 o 
  -2  -6  10      105.41      107.33      3.01 o 
  -1  -6  10       72.07       66.37      2.47 o 
   0  -6  10      222.85      232.44      4.39 o 
   1  -6  10       24.22       28.65      1.84 o 
   2  -6  10      151.74      153.95      3.28 o 
   3  -6  10     1494.11     1578.27     18.06 o 
   4  -6  10      128.37      136.41      3.56 o 
  -6  -5  10       22.19       21.91      1.82 o 
  -5  -5  10        7.44        8.35      1.54 o 
  -4  -5  10      491.61      500.20      8.92 o 
  -3  -5  10      478.15      476.11      7.32 o 
  -2  -5  10       20.13       21.07      1.86 o 
  -1  -5  10      111.73      115.58      2.85 o 
   0  -5  10       80.50       84.35      2.41 o 
   1  -5  10       53.50       52.04      3.03 o 
   2  -5  10       89.19       88.52      2.43 o 
   3  -5  10        1.99        4.11      1.22 o 
   4  -5  10      173.08      189.20      4.41 o 
   5  -5  10       20.25       19.53      1.80 o 
  -6  -4  10        0.17        0.15      1.15 o 
  -5  -4  10        6.97        6.33      1.50 o 
  -4  -4  10      230.00      229.65      5.22 o 
  -3  -4  10      193.37      196.02      4.09 o 
  -2  -4  10        3.05        4.64      1.35 o 
  -1  -4  10       91.56      111.17      5.09 o 
   0  -4  10       10.71       11.81      1.59 o 
   1  -4  10       41.40       41.11      2.43 o 
   2  -4  10       99.51      103.92      3.89 o 
   3  -4  10        2.87        0.14      1.83 o 
   4  -4  10        9.48       10.00      1.55 o 
   5  -4  10       20.96       20.31      1.33 o 
  -6  -3  10        2.43        0.60      1.22 o 
  -5  -3  10       85.17       93.71      3.33 o 
  -4  -3  10      123.94      130.32      3.82 o 
  -3  -3  10      878.36      852.24     10.86 o 
  -2  -3  10      207.44      214.21      5.21 o 
  -1  -3  10       30.32       23.33      2.44 o 
   0  -3  10       13.80       20.77      1.92 o 
   1  -3  10       21.45       24.11      2.28 o 
   2  -3  10      115.44      108.23      3.94 o 
   3  -3  10      150.18      148.82      4.18 o 
   4  -3  10      130.97      124.14      3.48 o 
   5  -3  10       59.11       68.65      3.06 o 
  -6  -2  10        3.78        5.06      1.70 o 
  -5  -2  10       73.28       71.06      2.47 o 
  -4  -2  10      193.33      194.34      3.98 o 
  -3  -2  10        7.11        4.49      0.95 o 
  -2  -2  10        0.96        2.09      1.18 o 
  -1  -2  10      103.06       92.79      4.92 o 
   0  -2  10      211.55      222.68      7.79 o 
   1  -2  10       18.78       19.31      1.90 o 
   2  -2  10      365.26      343.61      6.83 o 
   3  -2  10       19.51       13.18      2.59 o 
   4  -2  10        3.22        0.50      1.23 o 
   5  -2  10       24.18       21.42      1.44 o 
  -6  -1  10       53.31       62.12      2.74 o 
  -5  -1  10      168.09      155.80      4.82 o 
  -4  -1  10      165.75      178.74      4.62 o 
  -3  -1  10      130.72      143.19      4.95 o 
  -2  -1  10      187.67      179.35      5.28 o 
   1  -1  10        6.49        6.65      1.61 o 
   2  -1  10      159.47      166.92      4.28 o 
   3  -1  10      101.88       83.57      3.55 o 
   4  -1  10       17.21       15.30      2.59 o 
  -6   0  10      382.06      370.31      7.13 o 
  -5   0  10       84.94       82.85      3.54 o 
  -4   0  10      277.47      276.74      5.69 o 
  -3   0  10        0.14        2.45      1.33 o 
  -2   0  10       11.30       13.46      1.83 o 
  -1   0  10       90.14       93.58      5.44 o 
   0   0  10      115.38      105.22      5.70 o 
   1   0  10      903.51      907.63     10.97 o 
   2   0  10       58.87       54.51      2.77 o 
   3   0  10        3.10        3.10      1.60 o 
   4   0  10       27.95       24.04      1.85 o 
  -6   1  10        5.74        6.67      1.11 o 
  -5   1  10        7.64        8.96      2.33 o 
  -4   1  10      193.56      194.34     11.56 o 
  -3   1  10       22.32       19.45      3.44 o 
  -2   1  10        0.92        1.31      1.98 o 
  -1   1  10      336.18      343.34      8.02 o 
   0   1  10     1009.68      958.76     12.74 o 
   1   1  10       57.41       53.44      2.87 o 
   2   1  10      234.38      234.64      4.96 o 
   3   1  10       22.23       21.88      1.84 o 
   4   1  10        0.43        0.26      1.00 o 
  -6   2  10       11.44       11.96      1.15 o 
  -5   2  10       89.78       85.14      5.78 o 
  -4   2  10       13.39       14.32      1.89 o 
  -3   2  10      209.88      228.43      5.92 o 
  -2   2  10       29.81       33.36      3.78 o 
  -1   2  10      131.35      132.35      3.59 o 
   0   2  10      127.59      127.44      4.08 o 
   1   2  10        3.81        4.08      1.65 o 
   2   2  10      277.76      277.65      5.21 o 
   3   2  10        2.11        1.87      1.22 o 
   4   2  10       26.39       27.86      4.01 o 
  -6   3  10       13.38       12.77      1.73 o 
  -5   3  10       20.59       21.88      2.33 o 
  -4   3  10      149.27      158.17      4.58 o 
  -3   3  10       21.20       23.18      2.12 o 
  -2   3  10       62.62       70.81      3.92 o 
  -1   3  10       19.41       19.35      2.34 o 
   0   3  10      232.43      227.76      5.16 o 
   1   3  10       52.53       48.32      2.64 o 
   2   3  10        3.59        3.81      2.52 o 
   3   3  10        0.02       -0.37      0.95 o 
  -5   4  10       34.36       35.49      2.01 o 
  -4   4  10        0.54       -1.06      1.20 o 
  -3   4  10      151.25      154.32      3.53 o 
  -2   4  10       72.87       76.39      4.58 o 
  -1   4  10      118.09      131.77      3.80 o 
   0   4  10        8.25        7.85      1.69 o 
   1   4  10       90.03       94.44      2.95 o 
   2   4  10       84.94       82.71      3.11 o 
  -4   5  10        0.18       -1.11      1.03 o 
  -3   5  10        3.15        5.68      1.37 o 
  -2   5  10      111.08      115.91      4.70 o 
  -1   5  10        1.44        0.42      1.29 o 
   0   5  10       44.17       45.74      2.29 o 
   1   5  10       20.43       21.11      2.31 o 
   2   5  10        9.17       10.61      1.73 o 
  -3   6  10        1.07       -0.15      1.08 o 
  -2   6  10       64.36       64.46      2.60 o 
  -1   6  10       11.89       11.32      1.34 o 
   0   6  10       42.61       40.34      3.39 o 
   0 -12  11      317.24      335.67      6.10 o 
  -2 -11  11       24.65       25.50      2.16 o 
  -1 -11  11        1.04        0.60      1.28 o 
   0 -11  11       93.51       91.95      2.66 o 
   1 -11  11       29.00       27.85      1.59 o 
   2 -11  11      158.68      165.71      3.16 o 
  -3 -10  11      156.73      154.37      4.14 o 
  -2 -10  11        0.03        1.21      1.46 o 
  -1 -10  11      167.52      158.02      5.92 o 
   0 -10  11       51.42       51.56      2.42 o 
   1 -10  11       81.47       79.40      2.30 o 
   2 -10  11      129.39      137.27      2.74 o 
   3 -10  11       29.14       28.89      1.62 o 
  -4  -9  11        3.50        1.25      1.15 o 
  -3  -9  11        3.02        4.97      3.28 o 
  -2  -9  11       30.33       36.16      2.15 o 
  -1  -9  11        5.91       10.77      1.51 o 
   0  -9  11        1.39        1.48      1.21 o 
   1  -9  11       63.39       64.02      2.28 o 
   2  -9  11       29.73       31.66      1.58 o 
   3  -9  11       88.66       92.95      2.09 o 
  -5  -8  11       32.04       30.11      1.89 o 
  -4  -8  11        1.06        0.47      1.40 o 
  -3  -8  11      166.19      163.85      4.08 o 
  -2  -8  11      101.92       94.84      3.28 o 
  -1  -8  11       41.25       36.00      4.25 o 
   0  -8  11      129.84      129.39      3.60 o 
   1  -8  11      661.02      694.29     10.14 o 
   2  -8  11       13.87       13.23      1.48 o 
   3  -8  11        0.72       -0.06      0.97 o 
   4  -8  11        1.75        1.19      0.81 o 
  -5  -7  11        6.29        6.75      1.46 o 
  -4  -7  11        5.83        5.05      1.34 o 
  -3  -7  11       92.50       94.27      3.34 o 
  -2  -7  11       24.46       25.30      2.95 o 
  -1  -7  11       53.50       50.00      3.49 o 
   0  -7  11       13.74       15.46      1.58 o 
   1  -7  11       66.16       71.15      2.72 o 
   2  -7  11      267.54      284.23      5.15 o 
   3  -7  11       29.42       28.76      2.01 o 
   4  -7  11       42.59       44.36      3.11 o 
  -5  -6  11        0.29       -0.17      1.06 o 
  -4  -6  11      157.14      168.22      4.24 o 
  -3  -6  11      188.21      189.55      4.54 o 
  -2  -6  11       14.04       14.82      1.69 o 
  -1  -6  11       78.88       76.51      2.47 o 
   0  -6  11      156.70      162.88      3.32 o 
   1  -6  11       75.19       75.78      3.83 o 
   2  -6  11       20.24       20.80      2.34 o 
   3  -6  11      125.23      137.04      6.21 o 
   4  -6  11      146.44      141.18      5.52 o 
  -6  -5  11        6.75        6.04      1.03 o 
  -5  -5  11       67.60       66.32      2.61 o 
  -4  -5  11      175.32      186.95      4.44 o 
  -3  -5  11       93.20       97.39      3.20 o 
  -2  -5  11      625.47      634.96      9.94 o 
  -1  -5  11       15.96       15.42      1.86 o 
   0  -5  11       63.05       60.61      5.65 o 
   1  -5  11       35.57       33.19      2.10 o 
   2  -5  11      193.62      198.75      4.67 o 
   3  -5  11        5.35        6.03      2.93 o 
   4  -5  11      412.73      449.43     11.91 o 
  -6  -4  11        2.49        4.07      1.29 o 
  -5  -4  11        1.74        3.70      1.21 o 
  -4  -4  11        6.09        7.29      1.40 o 
  -3  -4  11       94.70      102.51      2.86 o 
  -2  -4  11      696.18      677.79     14.25 o 
  -1  -4  11       95.48       83.20      4.18 o 
   0  -4  11        4.81        4.28      1.44 o 
   1  -4  11        9.59       13.55      1.68 o 
   2  -4  11      160.62      157.87      6.64 o 
   3  -4  11       22.53       25.99      2.44 o 
   4  -4  11        0.00       -0.54      1.11 o 
  -6  -3  11       64.87       68.86      3.80 o 
  -5  -3  11        7.11        5.75      1.84 o 
  -4  -3  11       89.28       87.54      2.77 o 
  -3  -3  11      122.51      124.41      4.12 o 
  -2  -3  11      624.04      632.64     10.27 o 
  -1  -3  11        7.11        6.70      3.80 o 
   0  -3  11       11.75       11.12      3.52 o 
   1  -3  11      243.93      256.65      5.59 o 
   2  -3  11        7.27        5.06      1.93 o 
   3  -3  11       40.26       35.98      2.22 o 
   4  -3  11        5.97        4.58      1.32 o 
  -6  -2  11       21.58       20.37      2.42 o 
  -5  -2  11        1.44        2.73      2.16 o 
  -4  -2  11       77.65       84.16      8.63 o 
  -3  -2  11      152.21      162.87      5.41 o 
  -2  -2  11      125.38      132.53     14.50 o 
  -1  -2  11       59.40       60.06      5.35 o 
   1  -2  11       16.77       12.64      2.09 o 
   2  -2  11       88.77       81.58      3.28 o 
   3  -2  11      162.99      163.76      4.11 o 
   4  -2  11       61.10       63.65      2.59 o 
  -6  -1  11       36.97       33.45      2.01 o 
  -5  -1  11        0.08       -0.25      1.28 o 
  -4  -1  11        5.72        5.98      1.57 o 
  -3  -1  11        4.45        3.74      1.78 o 
  -2  -1  11       17.33       18.78      4.57 o 
   1  -1  11      112.72       99.10      3.31 o 
   2  -1  11        0.22        0.88      1.48 o 
   3  -1  11       65.15       61.18      2.72 o 
   4  -1  11        2.94        4.14      1.16 o 
  -6   0  11       40.09       40.54      2.07 o 
  -5   0  11        7.03        6.19      1.55 o 
  -4   0  11       19.10       20.25      2.63 o 
  -3   0  11      355.82      366.20      6.59 o 
  -2   0  11      247.50      233.75      5.80 o 
   1   0  11      120.76      122.04      6.45 o 
   2   0  11        0.58        0.32      1.84 o 
   3   0  11        1.13        1.52      1.37 o 
   4   0  11       27.26       26.52      1.57 o 
  -6   1  11       40.11       40.05      1.71 o 
  -5   1  11      159.93      150.12      4.21 o 
  -4   1  11       19.00       17.45      1.98 o 
  -3   1  11       87.99       83.01      3.66 o 
  -2   1  11      104.43      120.21      4.33 o 
  -1   1  11        4.98        6.86      1.87 o 
   0   1  11      590.08      586.39      9.00 o 
   1   1  11       35.51       32.56      2.55 o 
   2   1  11      266.02      270.51      4.96 o 
   3   1  11        0.76        0.03      1.63 o 
  -5   2  11        5.22        5.95      1.09 o 
  -4   2  11       33.96       35.29      6.90 o 
  -3   2  11      120.73      115.25      4.03 o 
  -2   2  11       83.28       80.58      5.01 o 
  -1   2  11        8.29        6.99      1.93 o 
   0   2  11      196.26      191.34      7.85 o 
   1   2  11        0.66       -0.75      1.31 o 
   2   2  11      109.91      125.47      5.21 o 
   3   2  11       73.68       73.28      2.62 o 
  -5   3  11        0.07        0.00      0.98 o 
  -4   3  11      200.85      205.81      4.88 o 
  -3   3  11       76.78       73.33      3.23 o 
  -2   3  11        1.21        1.73      1.27 o 
  -1   3  11       10.39        5.19      1.83 o 
   0   3  11       10.53        7.79      1.67 o 
   1   3  11        5.04        5.22      1.37 o 
   2   3  11       30.40       31.11      3.45 o 
  -4   4  11        0.76       -0.52      1.55 o 
  -3   4  11        8.86        7.56      1.46 o 
  -2   4  11       26.77       31.35      3.11 o 
  -1   4  11        3.56        4.24      1.59 o 
   0   4  11       25.97       30.64      2.84 o 
   1   4  11       29.40       31.04      3.29 o 
  -3   5  11        1.44       -0.88      1.73 o 
  -2   5  11      220.02      212.75      4.53 o 
  -1   5  11        0.12        1.14      1.48 o 
   0   5  11      200.89      204.31      5.46 o 
  -2 -11  12       46.57       42.28      1.94 o 
  -1 -11  12       23.29       26.68      1.83 o 
   0 -11  12       25.81       30.52      1.80 o 
   1 -11  12       91.77      106.20      2.59 o 
  -3 -10  12       18.49       19.26      1.45 o 
  -2 -10  12        1.93        1.38      1.46 o 
  -1 -10  12        0.90        3.13      1.09 o 
   0 -10  12        1.37        1.45      1.03 o 
   1 -10  12        1.09        1.30      0.76 o 
   2 -10  12      277.61      291.77      4.83 o 
  -4  -9  12       93.12      114.77      3.80 o 
  -3  -9  12       58.31       59.87      2.68 o 
  -2  -9  12       15.42       16.44      1.52 o 
  -1  -9  12       39.91       40.34      2.12 o 
   0  -9  12      223.69      229.48      4.40 o 
   1  -9  12      152.38      154.81      2.88 o 
   2  -9  12       76.92       78.30      2.96 o 
   3  -9  12        6.20        6.55      0.99 o 
  -4  -8  12        1.35        0.97      0.96 o 
  -3  -8  12       25.81       25.78      4.57 o 
  -2  -8  12        0.07       -0.01      1.26 o 
  -1  -8  12       14.10       15.98      1.51 o 
   0  -8  12       26.83       30.50      3.12 o 
   1  -8  12       21.45       22.99      1.86 o 
   2  -8  12       32.80       28.90      2.85 o 
   3  -8  12       13.74       15.34      1.90 o 
  -5  -7  12       27.80       36.20      1.64 o 
  -4  -7  12        6.15        8.22      1.32 o 
  -3  -7  12       96.62      101.32      3.60 o 
  -2  -7  12       37.35       39.58      3.49 o 
  -1  -7  12       15.19        9.16      1.82 o 
   0  -7  12       97.11       89.71      3.98 o 
   1  -7  12       23.23       23.05      2.43 o 
   2  -7  12      164.82      170.14      4.93 o 
   3  -7  12       60.09       61.53      2.87 o 
  -5  -6  12       56.20       62.91      2.05 o 
  -4  -6  12        0.86        1.67      1.11 o 
  -3  -6  12        4.80        5.84      1.19 o 
  -2  -6  12        3.85        5.35      2.93 o 
  -1  -6  12      113.13      124.59      4.39 o 
   0  -6  12       10.35        8.60      4.31 o 
   1  -6  12       81.66       78.78      3.83 o 
   2  -6  12        3.17        2.83      1.64 o 
   3  -6  12       21.83       22.26      2.76 o 
   4  -6  12       11.91       10.53      1.73 o 
  -5  -5  12       21.18       27.22      2.19 o 
  -4  -5  12        0.61        0.33      1.57 o 
  -3  -5  12      128.54      140.74      5.04 o 
  -2  -5  12      117.35      139.28      7.42 o 
  -1  -5  12       18.24       17.09      3.28 o 
   0  -5  12      122.73      119.74      4.35 o 
   1  -5  12       62.09       61.29      2.86 o 
   2  -5  12        2.45        3.61      1.74 o 
   3  -5  12       13.98       12.88      2.07 o 
   4  -5  12       36.34       35.73      2.76 o 
  -6  -4  12      125.32      129.44      4.83 o 
  -5  -4  12        0.28        0.22      1.45 o 
  -4  -4  12      340.14      355.73      8.15 o 
  -3  -4  12      121.52      135.99      4.86 o 
  -2  -4  12      438.34      426.30     13.81 o 
  -1  -4  12      926.80      882.98     17.25 o 
   0  -4  12      129.12      121.44      9.23 o 
   1  -4  12        0.21        2.00      1.74 o 
   2  -4  12       51.03       48.67      3.25 o 
   3  -4  12      440.40      440.52      9.04 o 
   4  -4  12        6.93        6.16      1.98 o 
  -6  -3  12        6.37        6.04      1.55 o 
  -5  -3  12       48.97       53.58      3.02 o 
  -4  -3  12       14.86       17.69      3.45 o 
  -3  -3  12        4.42        3.24      2.07 o 
  -2  -3  12       15.42       13.29      3.28 o 
  -1  -3  12      845.13      839.32     21.75 o 
   1  -3  12       25.87       32.41      3.08 o 
   2  -3  12       87.28       79.21      4.19 o 
   3  -3  12       20.89       18.72      2.14 o 
   4  -3  12       58.07       65.51      2.70 o 
  -6  -2  12      104.27       99.59      3.97 o 
  -5  -2  12       52.75       45.91      3.62 o 
  -4  -2  12       40.12       50.36      3.19 o 
  -3  -2  12       80.82       80.98      3.93 o 
  -2  -2  12      168.80      169.97      5.13 o 
   1  -2  12      505.10      482.37      8.71 o 
   2  -2  12       16.45       12.55      1.92 o 
   3  -2  12        0.85        0.30      1.15 o 
   4  -2  12       55.47       58.23      2.45 o 
  -6  -1  12        0.01        0.17      1.38 o 
  -5  -1  12      127.90      128.90      3.78 o 
  -4  -1  12       34.66       28.04      2.40 o 
  -3  -1  12      110.91      104.77      4.18 o 
  -2  -1  12      245.29      248.88      8.28 o 
   1  -1  12        0.90        3.20      2.53 o 
   2  -1  12        9.93       11.78      1.89 o 
   3  -1  12       31.35       35.23      2.69 o 
  -5   0  12       39.85       42.37      2.32 o 
  -4   0  12       13.55       17.97      1.89 o 
  -3   0  12       57.34       55.55      4.75 o 
  -2   0  12      211.80      210.22      7.42 o 
   1   0  12       36.91       37.93      2.64 o 
   2   0  12      125.06      125.27      3.53 o 
   3   0  12        4.24        5.35      1.11 o 
  -5   1  12       42.91       40.91      2.20 o 
  -4   1  12        8.03        8.28      2.24 o 
  -3   1  12       15.90       19.18      1.95 o 
  -2   1  12        1.35        0.05      1.45 o 
  -1   1  12      277.44      278.56      9.32 o 
   0   1  12       43.70       38.27      3.71 o 
   1   1  12       20.22       20.06      2.07 o 
   2   1  12       69.50       75.42      3.66 o 
   3   1  12       17.77       18.94      1.98 o 
  -5   2  12       21.22       21.32      1.64 o 
  -4   2  12       88.06       88.94      3.11 o 
  -3   2  12       15.06       15.95      1.83 o 
  -2   2  12      130.67      122.46      6.73 o 
  -1   2  12       66.78       69.28      3.85 o 
   0   2  12       14.08       13.12      1.98 o 
   1   2  12       58.47       60.60      3.18 o 
   2   2  12      124.09      123.27      3.96 o 
  -4   3  12        0.83        1.38      1.10 o 
  -3   3  12       48.70       45.39      3.62 o 
  -2   3  12        0.41       -0.52      2.07 o 
  -1   3  12       26.86       25.73      4.03 o 
   0   3  12       13.16       12.84      1.56 o 
   1   3  12       32.74       34.88      3.19 o 
  -3   4  12      136.13      147.57      5.35 o 
  -2   4  12       34.07       28.46      2.01 o 
  -1   4  12      137.50      139.38      6.39 o 
   0   4  12        2.88        1.88      1.13 o 
  -2 -10  13       40.05       34.23      2.07 o 
  -1 -10  13       43.62       36.85      2.26 o 
   0 -10  13       19.20       24.85      2.76 o 
   1 -10  13       68.46       78.55      9.58 o 
  -3  -9  13       32.14       29.51      2.76 o 
  -2  -9  13       13.82       13.95      2.33 o 
  -1  -9  13       18.66       15.02      2.76 o 
   0  -9  13      344.30      347.84     11.65 o 
   1  -9  13       60.12       56.24      2.78 o 
   2  -9  13       45.55       45.56      1.84 o 
  -4  -8  13       17.76       18.99      2.42 o 
  -3  -8  13      327.63      309.63      9.67 o 
  -2  -8  13       27.23       22.78      3.28 o 
  -1  -8  13      327.25      325.77      7.10 o 
   0  -8  13       14.65       12.03      1.87 o 
   1  -8  13      302.18      316.71      6.98 o 
   2  -8  13      151.49      164.73      3.51 o 
   3  -8  13       23.42       22.42      1.52 o 
  -4  -7  13       99.01       94.50      3.34 o 
  -3  -7  13       15.79       13.98      2.76 o 
  -2  -7  13       54.46       62.31      5.18 o 
  -1  -7  13      106.37       98.86      3.88 o 
   0  -7  13       10.64       13.99      2.85 o 
   1  -7  13       74.53       75.28      3.39 o 
   2  -7  13      103.61      110.35      3.66 o 
   3  -7  13      253.59      268.04      7.59 o 
  -5  -6  13       72.99       65.00      2.93 o 
  -4  -6  13        3.34        3.71      1.49 o 
  -3  -6  13        3.53        5.35      2.59 o 
  -2  -6  13        1.87        2.24      2.59 o 
  -1  -6  13        2.72        3.11      1.49 o 
   0  -6  13       67.23       68.76      3.44 o 
   1  -6  13        2.24        3.34      1.64 o 
   2  -6  13       47.03       51.61      3.80 o 
   3  -6  13        0.45        2.76      1.55 o 
  -5  -5  13       10.11       10.13      1.45 o 
  -4  -5  13       48.64       43.12      2.80 o 
  -3  -5  13       55.53       55.70      6.56 o 
  -2  -5  13        2.82        1.55      2.59 o 
  -1  -5  13        1.55        0.00      2.42 o 
   0  -5  13        9.17        6.71      2.76 o 
   1  -5  13       33.02       30.20      3.11 o 
   2  -5  13      310.85      304.22     12.77 o 
   3  -5  13        6.66        9.84      1.90 o 
  -5  -4  13        5.71        3.70      1.28 o 
  -4  -4  13      243.12      267.67      7.25 o 
  -3  -4  13       25.98       22.58      2.31 o 
  -2  -4  13       53.55       44.18      4.49 o 
  -1  -4  13       27.10       32.27      4.14 o 
   0  -4  13        0.31        2.76      1.90 o 
   1  -4  13       70.75       68.45      3.16 o 
   2  -4  13        1.74       -0.01      1.98 o 
   3  -4  13       53.50       61.19      4.14 o 
  -5  -3  13       93.25       96.31      4.49 o 
  -4  -3  13        8.18        9.17      1.78 o 
  -3  -3  13       93.16       90.48      3.81 o 
  -2  -3  13        0.76       -1.04      2.24 o 
   1  -3  13      209.97      198.61      4.97 o 
   2  -3  13        7.55        9.19      1.78 o 
   3  -3  13       21.17       21.92      1.91 o 
  -5  -2  13       13.81       13.81      2.07 o 
  -4  -2  13       34.02       27.86      2.31 o 
  -3  -2  13       91.24       85.92      3.65 o 
  -2  -2  13       33.68       30.03      3.80 o 
   1  -2  13      112.29      125.00      4.59 o 
   2  -2  13       14.73       17.09      3.45 o 
   3  -2  13        0.14       -1.43      1.02 o 
  -5  -1  13       40.56       37.28      2.93 o 
  -4  -1  13        3.92        2.42      1.73 o 
  -3  -1  13       11.61        8.28      1.69 o 
   2  -1  13       21.56       20.16      1.85 o 
   3  -1  13       10.72        8.24      1.28 o 
  -5   0  13       68.10       66.79      3.45 o 
  -4   0  13      117.49      110.46      4.83 o 
  -3   0  13        2.32        2.42      1.90 o 
  -2   0  13       95.00       97.00      4.66 o 
   2   0  13        0.15        2.65      1.33 o 
  -4   1  13        0.28       -2.06      1.03 o 
  -3   1  13       37.06       35.45      2.33 o 
  -2   1  13        7.79        6.33      1.57 o 
   1   1  13       15.06       16.74      2.59 o 
   2   1  13        2.03        4.57      1.28 o 
  -4   2  13       45.26       43.12      2.13 o 
  -3   2  13       20.47       20.54      2.93 o 
  -2   2  13      106.55       99.24      4.83 o 
  -1   2  13       21.19       23.65      2.93 o 
   0   2  13        0.91        2.24      2.07 o 
   1   2  13       45.97       43.15      3.45 o 
  -3   3  13      267.68      247.33      7.08 o 
  -2   3  13       13.89       15.36      2.24 o 
  -1   3  13        0.93       -2.76      1.73 o 
  -1 -10  14       12.70       16.29      1.45 o 
   0 -10  14       87.36       80.01      2.85 o 
  -2  -9  14        2.94        3.45      1.73 o 
  -1  -9  14       11.15       10.90      2.85 o 
   0  -9  14        3.80        2.70      1.08 o 
   1  -9  14       17.74       17.75      1.45 o 
  -3  -8  14       14.30        9.84      2.07 o 
  -2  -8  14       73.29       79.74      4.66 o 
  -1  -8  14        7.85       11.30      1.53 o 
   0  -8  14       47.34       39.84      2.40 o 
   1  -8  14       43.66       40.51      2.50 o 
   2  -8  14        0.92        0.00      0.85 o 
  -4  -7  14        8.96        6.73      1.90 o 
  -3  -7  14       69.28       75.60      4.66 o 
  -2  -7  14       88.60       90.78      5.35 o 
  -1  -7  14        4.50        5.27      1.40 o 
   0  -7  14       11.86       13.23      2.76 o 
   1  -7  14      167.09      163.34      4.32 o 
   2  -7  14        0.13        0.35      1.38 o 
  -4  -6  14       23.00       21.75      2.93 o 
  -3  -6  14       32.94       32.10      3.45 o 
  -2  -6  14       28.86       22.44      3.28 o 
  -1  -6  14       10.28       11.74      2.76 o 
   0  -6  14        9.10        3.88      1.37 o 
   1  -6  14       12.00       10.70      2.07 o 
   2  -6  14       17.66       13.81      1.90 o 
  -4  -5  14        2.27        3.26      1.28 o 
  -3  -5  14       57.06       51.78      4.49 o 
  -2  -5  14       30.74       28.31      3.62 o 
  -1  -5  14        6.55       10.36      2.76 o 
   0  -5  14       31.66       27.87      2.76 o 
   1  -5  14      112.13      115.98      5.01 o 
   2  -5  14       31.30       25.37      2.42 o 
  -4  -4  14       26.36       23.18      2.24 o 
  -3  -4  14        9.65       10.18      2.76 o 
  -2  -4  14       19.49       14.67      2.93 o 
  -1  -4  14       36.59       42.11      3.97 o 
   1  -4  14       26.74       20.88      2.42 o 
   2  -4  14        2.44        4.64      1.28 o 
  -4  -3  14       11.90       11.42      1.62 o 
  -3  -3  14      331.42      354.16     11.05 o 
  -2  -3  14        2.06        1.55      2.07 o 
   2  -3  14       32.80       32.68      2.11 o 
  -4  -2  14       26.57       29.17      2.59 o 
  -3  -2  14        8.20        6.89      1.98 o 
   2  -2  14        2.53        3.97      1.73 o 
  -4  -1  14       17.67       11.05      1.90 o 
  -3  -1  14       85.28       88.19      4.14 o 
  -4   0  14      268.48      241.80      6.73 o 
  -3   0  14       47.63       39.01      3.11 o 
  -2  -8  15       46.00       44.36      3.45 o 
  -1  -8  15        4.20        2.24      1.73 o 
   0  -8  15      105.56       99.35      2.90 o 
  -3  -7  15       18.26       19.16      2.42 o 
  -2  -7  15        1.00        0.00      1.73 o 
  -1  -7  15       11.60       16.40      2.59 o 
   0  -7  15       40.18       44.12      2.16 o 
   1  -7  15        2.97        2.42      1.21 o 
  -3  -6  15       77.86       79.05      4.49 o 
  -2  -6  15      179.47      154.13      6.21 o 
  -1  -6  15      131.44      128.93      5.70 o 
   0  -6  15        9.27        7.77      2.07 o 
   1  -6  15       11.79        7.42      1.55 o 
  -4  -5  15       44.35       46.95      3.45 o 
  -3  -5  15       39.91       27.61      2.93 o 
  -2  -5  15      368.30      330.86     10.01 o 
  -1  -5  15        8.92        5.52      2.07 o 
   1  -5  15        0.19        0.00      1.21 o 
  -4  -4  15        4.72        3.80      1.90 o 
  -3  -4  15       80.14       67.83      4.31 o 
  -2  -4  15      253.26      235.24      7.94 o 
  -3  -3  15      118.13      126.86      5.35 o 
  -2  -6  16       21.72       17.26      2.24 o 
  -2  -5  16       68.99       57.99      3.80 o 
                                                 
